# Supplementary material for: Benefit-risk analysis of maintaining essential Reproductive, Maternal, Newborn, and Child Health (RMNCH) services against risk of COVID-19 infection
Source: PLOS Glob Public Health. 2022 Feb 9;2(2):e0000176. doi: 10.1371/journal.pgph.0000176 (PMC10021309; doi:10.1371/journal.pgph.0000176)
Supplement: S2 Table — (XLSM) [file pgph.0000176.s002.xlsm]

## Sheet: Intro
Data Entry Form: Benefit-Risk Model for Maintaining Essential RMNCAH Services in the COVID Pandemic			Legend																							Mitigation Impact Only
				Cell requiring User Data Entry or Review
Select Country:	Morocco
			Tab Colors:
User Name:	Corona Virus			User Entry Sheet
				Result Sheet
Date:	2021-02-28			Sheet with LiST Model Transfer Data or Internal Calculations
Model Version:	Mitigation Only
Version 2.0 as of Feb 28, 2021
This model is designed to be run with Spectrum/LiST model Version 6.06
Downloadable here:	https://spectrumbeta.futuresinstitute.org/

## Sheet: 1. Select Services
	1. Selection of Essential Services to be Included in Analysis
Int#		Include?		Include?
1	Family Planning	x	FP - Pills	x
2			FP - Condoms	x
3			FP - Injectables	x
4			FP - Implants	x
5			FP - IUD	x
6			FP - Female Sterilization	x
7			FP - Male Sterilization	x
8			FP - Traditional Methods	x
11	Antenatal Care	x	TT - Tetanus toxoid vaccination	x
12			IPTp - Intermittent preventive treatment of malaria during pregnancy	x
13			Syphilis detection and treatment	x
14			Calcium supplementation
15			Iron and folate supplementation in pregnancy	x
16			Multiple micronutrient supplementation in pregnancy
17			Balanced energy supplementation
18			Hypertensive disorder case management	x
19			Diabetes case management	x
20			Malaria case management	x
21			MgSO4 management of pre-eclampsia		No longer included in LiST Version 6.06
22	Delivery Care&EmOC	x	Health Facility Delivery	x
23			Clean birth environment	x
24			Manual removal of placenta	x
25			MgSO4 management of eclampsia	x
26			Antibiotics for preterm or prolonged PROM	x
27			Parenteral administration of antibiotics	x
28			Assisted vaginal delivery	x
29			Active management of third stage of labor (AMTSL)	x
30			Removal of retained products of conception	x
31			Induction of labor for pregnancies lasting 41+ weeks	x
32			Antenatal corticosteroids for preterm labor	x
33			Maternal sepsis case management	x
34			Safe abortion services	x
35			Post abortion case management	x
36			Cesarean delivery	x
37			Blood transfusion	x
38			Ectopic pregnancy case management	x
39	Newborn Care	x	Immediate drying and additional stimulation	x
40			Thermal protection	x
41			Clean cord care	x
42			Neonatal resuscitation	x
			Case management of premature babies
43			Kangaroo-Mother Care (KMC)	x
44			Full supportive care of prematurity	x
			Case management of neonatal sepsis/pneumonia
45			Oral antibiotics for neonatal sepsis	x
46			Injectable antibiotics for neonatal sepsis	x
47			Full supportive care for neonatal sepsis/pneumonia
48	Breastfeeding		Early Initiation of Breastfeeding
49			Complementary feeding - Education only
50			Complementary feeding - Supplementary feeding + Education
51	Vaccines	x	BCG - Single dose	x
52			Polio - Three doses	x
			Pentavalent
53			DPT - Three doses	x
54			Hib - Three doses	x
55			HepB - Three doses	x
56			Pneumococcal - Three doses	x
57			Rotavirus - Two doses	x
58			Meningococcal A - Single dose
59			Malaria vaccine - Three doses
60			Measles - Single dose	x
61	Child Health	x	Vitamin A supplementation	x
62			Zinc supplementation	x
63			ORS - Oral Rehydration Solution	x
64			Antibiotics for treatment of dysentery	x
65			Zinc for treatment of diarrhea	x
66			Oral antibiotics for pneumonia	x
67			Vitamin A for treatment of measles	x
68			ACTs - Artemisinin compounds for treatment of malaria
69	Malnutrition		SAM - treatment for severe acute malnutrition
70			MAM - treatment for moderate acute malnutrition
71	Other		ITN/IRS - Households protected from malaria

## Sheet: Spectrum LiST Setup
Setting up Spectrum/LiSt Model and Extracting Baseline Data
	Extracting Country Data

## Sheet: Spectrum Baseline Data
Spectrum Version: 6.06																										Original Coverage arranged for Excel Model - hidden						LiST Version 5.88
File name	Country	ISO 3166-1 alpha-3	Subnational region	Module	Indicator	Configuration	2019	2020	2021																	Int# in LiST	Int#	Pacakge		Intervention Name	Name in LiST Coverage Table
C:\Users\Eva's New Laptop\OneDrive\Eva Documents\WHO Covid\Morocco.PJNZ	Morocco	MAR		Demographic Projection (DemProj)	Total population	Male+Female	36526804	36973160	37414832																	0	0	Family Planning		Contraceptive Prevalence	All needs	70
C:\Users\Eva's New Laptop\OneDrive\Eva Documents\WHO Covid\Morocco.PJNZ	Morocco	MAR		Demographic Projection (DemProj)	Population aged 0-14	Male+Female	9880876	9928708	9969239					Paste CPR data from FamPlan module, Goal tab in cell below												1	2			FP - Condoms	Male condom	0
C:\Users\Eva's New Laptop\OneDrive\Eva Documents\WHO Covid\Morocco.PJNZ	Morocco	MAR		Demographic Projection (DemProj)	Population aged 15+	Male+Female	26645927	27044451	27445595					Reaching a goal for contraceptive prevalence - Morocco												2	6			FP - Female Sterilization	Female sterilization	0
C:\Users\Eva's New Laptop\OneDrive\Eva Documents\WHO Covid\Morocco.PJNZ	Morocco	MAR		Demographic Projection (DemProj)	Population aged 50+	Male+Female	7831100	8053485	8296726					CPR	2019	2020	2021									3	7			FP - Male Sterilization	Male sterilization	0
C:\Users\Eva's New Laptop\OneDrive\Eva Documents\WHO Covid\Morocco.PJNZ	Morocco	MAR		Demographic Projection (DemProj)	Population aged 0-4	Male+Female	3389537	3360232	3335035					All needs	70	70.3	70.5									4	3			FP - Injectables	3 month (Depo Provera)	0
C:\Users\Eva's New Laptop\OneDrive\Eva Documents\WHO Covid\Morocco.PJNZ	Morocco	MAR		Demographic Projection (DemProj)	Population aged 5-14	Male+Female	6491339	6568476	6634204																	5	4			FP - Implants	Jadelle (5 years)	0
C:\Users\Eva's New Laptop\OneDrive\Eva Documents\WHO Covid\Morocco.PJNZ	Morocco	MAR		Demographic Projection (DemProj)	Population aged 15-24	Male+Female	5874078	5864060	5875752					Paste FP Method Data data from FamPlan module, Method Mix tab in cell below												6	5			FP - IUD	Copper-T 380-A IUD (10 year)	6.24071
C:\Users\Eva's New Laptop\OneDrive\Eva Documents\WHO Covid\Morocco.PJNZ	Morocco	MAR		Demographic Projection (DemProj)	Population aged 15-49	Male+Female	18814826	18990966	19148869					Family Planning - Morocco_Epi_Demog_Data												7	1			FP - Pills	Standard Daily regimen	71.9168
C:\Users\Eva's New Laptop\OneDrive\Eva Documents\WHO Covid\Morocco.PJNZ	Morocco	MAR		Demographic Projection (DemProj)	Population aged 15-64	Male+Female	23968435	24233159	24488506						2019	2020	2021													FP - Traditional Methods	Withdrawal	6.09212	0.386792
C:\Users\Eva's New Laptop\OneDrive\Eva Documents\WHO Covid\Morocco.PJNZ	Morocco	MAR		Demographic Projection (DemProj)	Population aged 65+	Male+Female	2677492	2811292	2957089					Condom																	Periodic abstinence	6.53789	0.415094
C:\Users\Eva's New Laptop\OneDrive\Eva Documents\WHO Covid\Morocco.PJNZ	Morocco	MAR		Demographic Projection (DemProj)	Net migration	Male+Female	-45352	-42702	-40656					Male condom	0	0	0														Traditional (not specified)	3.12036	0.198113
C:\Users\Eva's New Laptop\OneDrive\Eva Documents\WHO Covid\Morocco.PJNZ	Morocco	MAR		Demographic Projection (DemProj)	Total fertility rate	Female	2.39	2.37	2.35					IUD																	Other	0	0
C:\Users\Eva's New Laptop\OneDrive\Eva Documents\WHO Covid\Morocco.PJNZ	Morocco	MAR		Demographic Projection (DemProj)	Gross reproduction rate	Female		1.15	1.14					Copper-T 380-A IUD (10 year)	6.24071	6.24071	6.24071									8	8				Total Traditional and Other	15.7504
C:\Users\Eva's New Laptop\OneDrive\Eva Documents\WHO Covid\Morocco.PJNZ	Morocco	MAR		Demographic Projection (DemProj)	Net reproduction rate	Female		1.12	1.11					Pill												9	Not Inc.	Periconceptual		Folic acid supplementation/fortification	Folic acid fortification	70
C:\Users\Eva's New Laptop\OneDrive\Eva Documents\WHO Covid\Morocco.PJNZ	Morocco	MAR		Demographic Projection (DemProj)	Mean age of childbearing	Female		30.2	30.2					Standard Daily regimen	71.9168	71.9168	71.9168									10	34			Safe abortion services	Safe abortion services	2.2
C:\Users\Eva's New Laptop\OneDrive\Eva Documents\WHO Covid\Morocco.PJNZ	Morocco	MAR		Demographic Projection (DemProj)	Child-woman ratio	Female		0.35	0.35					Traditional												11	35			Post abortion case management	Post abortion case management	0
C:\Users\Eva's New Laptop\OneDrive\Eva Documents\WHO Covid\Morocco.PJNZ	Morocco	MAR		Demographic Projection (DemProj)	Life expectancy (Years)	Male+Female	76.58	76.746	76.903					Withdrawal	6.09212	6.09212	6.09212									12	38			Ectopic pregnancy case management	Ectopic pregnancy case management	0
C:\Users\Eva's New Laptop\OneDrive\Eva Documents\WHO Covid\Morocco.PJNZ	Morocco	MAR		Demographic Projection (DemProj)	Infant mortality rate (per 1000 live births)	Male+Female		18.3	18.3					Periodic abstinence	6.53789	6.53789	6.53789									13	Not Incl.			Blanket iron supplementation/fortification	Iron fortification	70
C:\Users\Eva's New Laptop\OneDrive\Eva Documents\WHO Covid\Morocco.PJNZ	Morocco	MAR		Demographic Projection (DemProj)	Under 5 mortality rate (per 1000 live births)	Male+Female		21.4	21.3					Traditional (not specified)	3.12036	3.12036	3.12036									14	9	Antenatal Care		Antenatal care (at least 1 visit)	Antenatal care (at least 1 visit)	67.5
C:\Users\Eva's New Laptop\OneDrive\Eva Documents\WHO Covid\Morocco.PJNZ	Morocco	MAR		Demographic Projection (DemProj)	Total 45q15	Male+Female		63.9885	62.662					Other												15	10			Antenatal care (at least 4 visits)	Antenatal care (at least 4 visits)	30.1
C:\Users\Eva's New Laptop\OneDrive\Eva Documents\WHO Covid\Morocco.PJNZ	Morocco	MAR		Demographic Projection (DemProj)	Age-specific total mortality (Mx)	Age 0; Total Region; Male+Female		0.019392	0.018593					Other	6.09212	6.09212	6.09212									16	11			TT - Tetanus toxoid vaccination	TT - Tetanus toxoid vaccination	90
C:\Users\Eva's New Laptop\OneDrive\Eva Documents\WHO Covid\Morocco.PJNZ	Morocco	MAR		Demographic Projection (DemProj)	Age-specific total mortality (Mx)	Age 1; Total Region; Male+Female		0.000566	0.001364					Total	100	100	100									17	12			IPTp - Intermittent preventive treatment of malaria during pregnancy	Prevention of malaria in pregnancy	0
C:\Users\Eva's New Laptop\OneDrive\Eva Documents\WHO Covid\Morocco.PJNZ	Morocco	MAR		Demographic Projection (DemProj)	Age-specific total mortality (Mx)	Age 2; Total Region; Male+Female		0.000899	0.000896					Other												18	13			Syphilis detection and treatment	Syphilis detection and treatment	16.7
C:\Users\Eva's New Laptop\OneDrive\Eva Documents\WHO Covid\Morocco.PJNZ	Morocco	MAR		Demographic Projection (DemProj)	Age-specific total mortality (Mx)	Age 3; Total Region; Male+Female		0.000601	0.000602					Other	3.30579	3.30579	3.30579									19	14			Calcium supplementation	Calcium supplementation	0
C:\Users\Eva's New Laptop\OneDrive\Eva Documents\WHO Covid\Morocco.PJNZ	Morocco	MAR		Demographic Projection (DemProj)	Age-specific total mortality (Mx)	Age 4; Total Region; Male+Female		0.000494	0.000485																	20	15			Iron supplementation in pregnancy	Iron supplementation in pregnancy	5.2
C:\Users\Eva's New Laptop\OneDrive\Eva Documents\WHO Covid\Morocco.PJNZ	Morocco	MAR		Demographic Projection (DemProj)	Age-specific total mortality (Mx)	Age 5; Total Region; Male+Female		0.000482	0.000465																	21	16			Multiple micronutrient supplementation in pregnancy	Multiple micronutrient supplementation in pregnancy	0
C:\Users\Eva's New Laptop\OneDrive\Eva Documents\WHO Covid\Morocco.PJNZ	Morocco	MAR		Demographic Projection (DemProj)	Age-specific total mortality (Mx)	Age 6; Total Region; Male+Female		0.000446	0.00043																	22	17			Balanced energy supplementation	Balanced energy supplementation	0
C:\Users\Eva's New Laptop\OneDrive\Eva Documents\WHO Covid\Morocco.PJNZ	Morocco	MAR		Demographic Projection (DemProj)	Age-specific total mortality (Mx)	Age 7; Total Region; Male+Female		0.000391	0.000376																	23	18			Hypertensive disorder case management	Hypertensive disorder case management	7.2
C:\Users\Eva's New Laptop\OneDrive\Eva Documents\WHO Covid\Morocco.PJNZ	Morocco	MAR		Demographic Projection (DemProj)	Age-specific total mortality (Mx)	Age 8; Total Region; Male+Female		0.000348	0.000335																	24	19			Diabetes case management	Diabetes case management	5.6
C:\Users\Eva's New Laptop\OneDrive\Eva Documents\WHO Covid\Morocco.PJNZ	Morocco	MAR		Demographic Projection (DemProj)	Age-specific total mortality (Mx)	Age 9; Total Region; Male+Female		0.000312	0.000301																	25	20			Malaria case management	Malaria case management	0
C:\Users\Eva's New Laptop\OneDrive\Eva Documents\WHO Covid\Morocco.PJNZ	Morocco	MAR		Demographic Projection (DemProj)	Age-specific total mortality (Mx)	Age 10; Total Region; Male+Female		0.000274	0.000264																	26	21			MgSO4 management of pre-eclampsia	NO LONGER IN LIST
C:\Users\Eva's New Laptop\OneDrive\Eva Documents\WHO Covid\Morocco.PJNZ	Morocco	MAR		Demographic Projection (DemProj)	Age-specific total mortality (Mx)	Age 11; Total Region; Male+Female		0.000239	0.000231																	27	22	Delivery Care		Health Facility Delivery	Health Facility Delivery	72.7
C:\Users\Eva's New Laptop\OneDrive\Eva Documents\WHO Covid\Morocco.PJNZ	Morocco	MAR		Demographic Projection (DemProj)	Age-specific total mortality (Mx)	Age 12; Total Region; Male+Female		0.000224	0.000217																	28	23			Clean birth environment	Clean birth environment	59.6
C:\Users\Eva's New Laptop\OneDrive\Eva Documents\WHO Covid\Morocco.PJNZ	Morocco	MAR		Demographic Projection (DemProj)	Age-specific total mortality (Mx)	Age 13; Total Region; Male+Female		0.000238	0.000231																	29	39			Immediate drying and additional stimulation	Immediate drying and additional stimulation	66.6
C:\Users\Eva's New Laptop\OneDrive\Eva Documents\WHO Covid\Morocco.PJNZ	Morocco	MAR		Demographic Projection (DemProj)	Age-specific total mortality (Mx)	Age 14; Total Region; Male+Female		0.000275	0.000267																	30	40			Thermal protection	Thermal protection	71.9
C:\Users\Eva's New Laptop\OneDrive\Eva Documents\WHO Covid\Morocco.PJNZ	Morocco	MAR		Demographic Projection (DemProj)	Age-specific total mortality (Mx)	Age 15; Total Region; Male+Female		0.00032	0.000312																	31	41			Clean cord care	Clean cord care	69.4
C:\Users\Eva's New Laptop\OneDrive\Eva Documents\WHO Covid\Morocco.PJNZ	Morocco	MAR		Demographic Projection (DemProj)	Age-specific total mortality (Mx)	Age 16; Total Region; Male+Female		0.000362	0.000353																	32	24			Manual removal of placenta	Manual removal of placenta	27.2
C:\Users\Eva's New Laptop\OneDrive\Eva Documents\WHO Covid\Morocco.PJNZ	Morocco	MAR		Demographic Projection (DemProj)	Age-specific total mortality (Mx)	Age 17; Total Region; Male+Female		0.000399	0.000389																	33	25			Parenteral administration of anti-convulsants	MgSO4 for eclampsia	52
C:\Users\Eva's New Laptop\OneDrive\Eva Documents\WHO Covid\Morocco.PJNZ	Morocco	MAR		Demographic Projection (DemProj)	Age-specific total mortality (Mx)	Age 18; Total Region; Male+Female		0.00043	0.00042																	34	26			Antibiotics for preterm or prolonged PROM	Antibiotics for preterm or prolonged PROM	54.4
C:\Users\Eva's New Laptop\OneDrive\Eva Documents\WHO Covid\Morocco.PJNZ	Morocco	MAR		Demographic Projection (DemProj)	Age-specific total mortality (Mx)	Age 19; Total Region; Male+Female		0.000463	0.000452																	35	27			Parenteral administration of antibiotics	Parenteral administration of antibiotics	54.4
C:\Users\Eva's New Laptop\OneDrive\Eva Documents\WHO Covid\Morocco.PJNZ	Morocco	MAR		Demographic Projection (DemProj)	Age-specific total mortality (Mx)	Age 20; Total Region; Male+Female		0.000508	0.000496																	36	28			Assisted vaginal delivery	Assisted vaginal delivery	18.4
C:\Users\Eva's New Laptop\OneDrive\Eva Documents\WHO Covid\Morocco.PJNZ	Morocco	MAR		Demographic Projection (DemProj)	Age-specific total mortality (Mx)	Age 21; Total Region; Male+Female		0.000557	0.000545																	37	42			Neonatal resuscitation	Neonatal resuscitation	40
C:\Users\Eva's New Laptop\OneDrive\Eva Documents\WHO Covid\Morocco.PJNZ	Morocco	MAR		Demographic Projection (DemProj)	Age-specific total mortality (Mx)	Age 22; Total Region; Male+Female		0.000595	0.000582																	38	29			Parenteral administration of uterotonics	Parenteral administration of uterotonics	65
C:\Users\Eva's New Laptop\OneDrive\Eva Documents\WHO Covid\Morocco.PJNZ	Morocco	MAR		Demographic Projection (DemProj)	Age-specific total mortality (Mx)	Age 23; Total Region; Male+Female		0.000614	0.000601																	39	30			Removal of retained products of conception	Removal of retained products of conception	24.1
C:\Users\Eva's New Laptop\OneDrive\Eva Documents\WHO Covid\Morocco.PJNZ	Morocco	MAR		Demographic Projection (DemProj)	Age-specific total mortality (Mx)	Age 24; Total Region; Male+Female		0.000619	0.000606																	40	31			Induction of labor for pregnancies lasting 41+ weeks	Induction of labor for pregnancies lasting 41+ weeks	1.3
C:\Users\Eva's New Laptop\OneDrive\Eva Documents\WHO Covid\Morocco.PJNZ	Morocco	MAR		Demographic Projection (DemProj)	Age-specific total mortality (Mx)	Age 25; Total Region; Male+Female		0.000623	0.00061																	41	32			Antenatal corticosteroids for preterm labor	Antenatal corticosteroids for preterm labor	0
C:\Users\Eva's New Laptop\OneDrive\Eva Documents\WHO Covid\Morocco.PJNZ	Morocco	MAR		Demographic Projection (DemProj)	Age-specific total mortality (Mx)	Age 26; Total Region; Male+Female		0.000633	0.00062																	42	36			Cesarean delivery	Cesarean delivery	38.8
C:\Users\Eva's New Laptop\OneDrive\Eva Documents\WHO Covid\Morocco.PJNZ	Morocco	MAR		Demographic Projection (DemProj)	Age-specific total mortality (Mx)	Age 27; Total Region; Male+Female		0.000648	0.000634																	43	37			Blood transfusion	Blood transfusion
C:\Users\Eva's New Laptop\OneDrive\Eva Documents\WHO Covid\Morocco.PJNZ	Morocco	MAR		Demographic Projection (DemProj)	Age-specific total mortality (Mx)	Age 28; Total Region; Male+Female		0.000662	0.000649																	45	49	Preventive Interventions	Feeding and Supplements	Complementary feeding - Education only	Complementary feeding - Education only	22.3
C:\Users\Eva's New Laptop\OneDrive\Eva Documents\WHO Covid\Morocco.PJNZ	Morocco	MAR		Demographic Projection (DemProj)	Age-specific total mortality (Mx)	Age 29; Total Region; Male+Female		0.000674	0.000661																	46	50			Complementary feeding - Supplementary feeding + Education	Complementary feeding - supplementary feeding and education	22.3
C:\Users\Eva's New Laptop\OneDrive\Eva Documents\WHO Covid\Morocco.PJNZ	Morocco	MAR		Demographic Projection (DemProj)	Age-specific total mortality (Mx)	Age 30; Total Region; Male+Female		0.000682	0.000668																	47	61			Vitamin A supplementation	Vitamin A supplementation	99
C:\Users\Eva's New Laptop\OneDrive\Eva Documents\WHO Covid\Morocco.PJNZ	Morocco	MAR		Demographic Projection (DemProj)	Age-specific total mortality (Mx)	Age 31; Total Region; Male+Female		0.000691	0.000677																	48	62			Zinc supplementation	Zinc supplementation	0
C:\Users\Eva's New Laptop\OneDrive\Eva Documents\WHO Covid\Morocco.PJNZ	Morocco	MAR		Demographic Projection (DemProj)	Age-specific total mortality (Mx)	Age 32; Total Region; Male+Female		0.000713	0.000698																	49	Not Incl.		WASH	Basic sanitation	Basic sanitation	88.5
C:\Users\Eva's New Laptop\OneDrive\Eva Documents\WHO Covid\Morocco.PJNZ	Morocco	MAR		Demographic Projection (DemProj)	Age-specific total mortality (Mx)	Age 33; Total Region; Male+Female		0.000751	0.000736																	50				Point-of-use filtered water	Point-of-use filtered water	0
C:\Users\Eva's New Laptop\OneDrive\Eva Documents\WHO Covid\Morocco.PJNZ	Morocco	MAR		Demographic Projection (DemProj)	Age-specific total mortality (Mx)	Age 34; Total Region; Male+Female		0.000805	0.000788																	51				Piped water	Piped water	78
C:\Users\Eva's New Laptop\OneDrive\Eva Documents\WHO Covid\Morocco.PJNZ	Morocco	MAR		Demographic Projection (DemProj)	Age-specific total mortality (Mx)	Age 35; Total Region; Male+Female		0.000867	0.000848																	52				Hand washing with soap	Hand washing with soap	0
C:\Users\Eva's New Laptop\OneDrive\Eva Documents\WHO Covid\Morocco.PJNZ	Morocco	MAR		Demographic Projection (DemProj)	Age-specific total mortality (Mx)	Age 36; Total Region; Male+Female		0.000929	0.000908																	53				Hygienic disposal of children's stools	Hygienic disposal of children's stools	41.7
C:\Users\Eva's New Laptop\OneDrive\Eva Documents\WHO Covid\Morocco.PJNZ	Morocco	MAR		Demographic Projection (DemProj)	Age-specific total mortality (Mx)	Age 37; Total Region; Male+Female		0.000988	0.000966																	54	71		Other	ITN/IRS - Households protected from malaria	ITN/IRS - Households protected from malaria	0
C:\Users\Eva's New Laptop\OneDrive\Eva Documents\WHO Covid\Morocco.PJNZ	Morocco	MAR		Demographic Projection (DemProj)	Age-specific total mortality (Mx)	Age 38; Total Region; Male+Female		0.001044	0.001021																	55	51	Vaccines		BCG - Single dose	BCG - Single dose	99
C:\Users\Eva's New Laptop\OneDrive\Eva Documents\WHO Covid\Morocco.PJNZ	Morocco	MAR		Demographic Projection (DemProj)	Age-specific total mortality (Mx)	Age 39; Total Region; Male+Female		0.001098	0.001074																	56	52			Polio - Three doses	Polio - Three doses	99
C:\Users\Eva's New Laptop\OneDrive\Eva Documents\WHO Covid\Morocco.PJNZ	Morocco	MAR		Demographic Projection (DemProj)	Age-specific total mortality (Mx)	Age 40; Total Region; Male+Female		0.001155	0.001131																					Pentavalent	*Pentavalent	0
C:\Users\Eva's New Laptop\OneDrive\Eva Documents\WHO Covid\Morocco.PJNZ	Morocco	MAR		Demographic Projection (DemProj)	Age-specific total mortality (Mx)	Age 41; Total Region; Male+Female		0.001221	0.001195																	57	53			DPT - Three doses	*DPT - Three doses	99
C:\Users\Eva's New Laptop\OneDrive\Eva Documents\WHO Covid\Morocco.PJNZ	Morocco	MAR		Demographic Projection (DemProj)	Age-specific total mortality (Mx)	Age 42; Total Region; Male+Female		0.001298	0.001271																	58	54			Hib - Three doses	*H. influenzae type b - Three doses	99
C:\Users\Eva's New Laptop\OneDrive\Eva Documents\WHO Covid\Morocco.PJNZ	Morocco	MAR		Demographic Projection (DemProj)	Age-specific total mortality (Mx)	Age 43; Total Region; Male+Female		0.001386	0.001357																	59	55			HepB - Three doses	*HepB - Three doses	99
C:\Users\Eva's New Laptop\OneDrive\Eva Documents\WHO Covid\Morocco.PJNZ	Morocco	MAR		Demographic Projection (DemProj)	Age-specific total mortality (Mx)	Age 44; Total Region; Male+Female		0.001483	0.001452																	60	56			Pneumococcal - Three doses	Pneumococcal - Three doses	98
C:\Users\Eva's New Laptop\OneDrive\Eva Documents\WHO Covid\Morocco.PJNZ	Morocco	MAR		Demographic Projection (DemProj)	Age-specific total mortality (Mx)	Age 45; Total Region; Male+Female		0.001592	0.001558																	61	57			Rotavirus - Two doses	Rotavirus - Two doses	98
C:\Users\Eva's New Laptop\OneDrive\Eva Documents\WHO Covid\Morocco.PJNZ	Morocco	MAR		Demographic Projection (DemProj)	Age-specific total mortality (Mx)	Age 46; Total Region; Male+Female		0.001713	0.001676																	62	58			Meningococcal A - Single dose	Meningococcal A - Single dose	0
C:\Users\Eva's New Laptop\OneDrive\Eva Documents\WHO Covid\Morocco.PJNZ	Morocco	MAR		Demographic Projection (DemProj)	Age-specific total mortality (Mx)	Age 47; Total Region; Male+Female		0.001847	0.001808																	63	59			Malaria vaccine - Three doses	Malaria vaccine - Three doses	0
C:\Users\Eva's New Laptop\OneDrive\Eva Documents\WHO Covid\Morocco.PJNZ	Morocco	MAR		Demographic Projection (DemProj)	Age-specific total mortality (Mx)	Age 48; Total Region; Male+Female		0.001994	0.001952																	64	60			Measles - Single dose	*Measles - Single dose	0
C:\Users\Eva's New Laptop\OneDrive\Eva Documents\WHO Covid\Morocco.PJNZ	Morocco	MAR		Demographic Projection (DemProj)	Age-specific total mortality (Mx)	Age 49; Total Region; Male+Female		0.002157	0.002115																	65	33	Curative Interventions	Maternal	Maternal sepsis case management	Maternal sepsis case management	0
C:\Users\Eva's New Laptop\OneDrive\Eva Documents\WHO Covid\Morocco.PJNZ	Morocco	MAR		Demographic Projection (DemProj)	Age-specific total mortality (Mx)	Age 50; Total Region; Male+Female		0.002357	0.002303																				Neonatal	Case management of premature babies	Case management of premature babies	0
C:\Users\Eva's New Laptop\OneDrive\Eva Documents\WHO Covid\Morocco.PJNZ	Morocco	MAR		Demographic Projection (DemProj)	Age-specific total mortality (Mx)	Age 51; Total Region; Male+Female		0.002579	0.002526																	66	43			Kangaroo-Mother Care (KMC)	KMC - Kangaroo mother care	0
C:\Users\Eva's New Laptop\OneDrive\Eva Documents\WHO Covid\Morocco.PJNZ	Morocco	MAR		Demographic Projection (DemProj)	Age-specific total mortality (Mx)	Age 52; Total Region; Male+Female		0.002815	0.002755																	67	44			Full supportive care of prematurity	Full supportive care for prematurity	0
C:\Users\Eva's New Laptop\OneDrive\Eva Documents\WHO Covid\Morocco.PJNZ	Morocco	MAR		Demographic Projection (DemProj)	Age-specific total mortality (Mx)	Age 53; Total Region; Male+Female		0.003058	0.002992																					Case management of neonatal sepsis/pneumonia	Case management of neonatal sepsis/pneumonia	72.7
C:\Users\Eva's New Laptop\OneDrive\Eva Documents\WHO Covid\Morocco.PJNZ	Morocco	MAR		Demographic Projection (DemProj)	Age-specific total mortality (Mx)	Age 54; Total Region; Male+Female		0.003314	0.003242																	68	45			Oral antibiotics for neonatal sepsis	Oral antibiotics for neonatal sepsis	0
C:\Users\Eva's New Laptop\OneDrive\Eva Documents\WHO Covid\Morocco.PJNZ	Morocco	MAR		Demographic Projection (DemProj)	Age-specific total mortality (Mx)	Age 55; Total Region; Male+Female		0.003603	0.003524																	69	46			Injectable antibiotics for neonatal sepsis	Injectable antibiotics for neonatal sepsis	72.7
C:\Users\Eva's New Laptop\OneDrive\Eva Documents\WHO Covid\Morocco.PJNZ	Morocco	MAR		Demographic Projection (DemProj)	Age-specific total mortality (Mx)	Age 56; Total Region; Male+Female		0.003947	0.003861																	70	47			Full supportive care for neonatal sepsis/pneumonia	Full supportive care for neonatal sepsis/pneumonia	0
C:\Users\Eva's New Laptop\OneDrive\Eva Documents\WHO Covid\Morocco.PJNZ	Morocco	MAR		Demographic Projection (DemProj)	Age-specific total mortality (Mx)	Age 57; Total Region; Male+Female		0.00435	0.004256																	71	63		Diarrhea	ORS - Oral Rehydration Solution	ORS - Oral Rehydration Solution	22.9
C:\Users\Eva's New Laptop\OneDrive\Eva Documents\WHO Covid\Morocco.PJNZ	Morocco	MAR		Demographic Projection (DemProj)	Age-specific total mortality (Mx)	Age 58; Total Region; Male+Female		0.004809	0.004709																	72	64			Antibiotics for treatment of dysentery	Antibiotics for treatment of dysentery	0
C:\Users\Eva's New Laptop\OneDrive\Eva Documents\WHO Covid\Morocco.PJNZ	Morocco	MAR		Demographic Projection (DemProj)	Age-specific total mortality (Mx)	Age 59; Total Region; Male+Female		0.005348	0.005241																	73	65			Zinc for treatment of diarrhea	Zinc for treatment of diarrhea	0
C:\Users\Eva's New Laptop\OneDrive\Eva Documents\WHO Covid\Morocco.PJNZ	Morocco	MAR		Demographic Projection (DemProj)	Age-specific total mortality (Mx)	Age 60; Total Region; Male+Female		0.006012	0.005897																	74	66		Other infectious diseases	Oral antibiotics for pneumonia	Oral antibiotics for pneumonia	0
C:\Users\Eva's New Laptop\OneDrive\Eva Documents\WHO Covid\Morocco.PJNZ	Morocco	MAR		Demographic Projection (DemProj)	Age-specific total mortality (Mx)	Age 61; Total Region; Male+Female		0.006788	0.006661																	75	67			Vitamin A for treatment of measles	Vitamin A for treatment of measles	99
C:\Users\Eva's New Laptop\OneDrive\Eva Documents\WHO Covid\Morocco.PJNZ	Morocco	MAR		Demographic Projection (DemProj)	Age-specific total mortality (Mx)	Age 62; Total Region; Male+Female		0.007615	0.007475																	76	68			ACTs - Artemisinin compounds for treatment of malaria	ACTs- Artemisinin compounds for treatment of malaria	0
C:\Users\Eva's New Laptop\OneDrive\Eva Documents\WHO Covid\Morocco.PJNZ	Morocco	MAR		Demographic Projection (DemProj)	Age-specific total mortality (Mx)	Age 63; Total Region; Male+Female		0.008469	0.00831																	77	69		Malnutrition	SAM - treatment for severe acute malnutrition	SAM - treatment for severe acute malnutrition	0
C:\Users\Eva's New Laptop\OneDrive\Eva Documents\WHO Covid\Morocco.PJNZ	Morocco	MAR		Demographic Projection (DemProj)	Age-specific total mortality (Mx)	Age 64; Total Region; Male+Female		0.009396	0.009214																	78	70			MAM - treatment for moderate acute malnutrition	MAM - treatment for moderate acute malnutrition	0
C:\Users\Eva's New Laptop\OneDrive\Eva Documents\WHO Covid\Morocco.PJNZ	Morocco	MAR		Demographic Projection (DemProj)	Age-specific total mortality (Mx)	Age 65; Total Region; Male+Female		0.010523	0.010309
C:\Users\Eva's New Laptop\OneDrive\Eva Documents\WHO Covid\Morocco.PJNZ	Morocco	MAR		Demographic Projection (DemProj)	Age-specific total mortality (Mx)	Age 66; Total Region; Male+Female		0.011927	0.01168																							<1 Month	1-5 Months	6-11 Months	12-23 Months
C:\Users\Eva's New Laptop\OneDrive\Eva Documents\WHO Covid\Morocco.PJNZ	Morocco	MAR		Demographic Projection (DemProj)	Age-specific total mortality (Mx)	Age 67; Total Region; Male+Female		0.013584	0.013298																	44a	48a	Breastfeeding		Exclusive Breastfeeding	Exclusive breastfeeding	62	26.5	75.2	35.1
C:\Users\Eva's New Laptop\OneDrive\Eva Documents\WHO Covid\Morocco.PJNZ	Morocco	MAR		Demographic Projection (DemProj)	Age-specific total mortality (Mx)	Age 68; Total Region; Male+Female		0.015466	0.015135																	44b	48b			Predominant breastfeeding	Predominant breastfeeding	8.8	15.5
C:\Users\Eva's New Laptop\OneDrive\Eva Documents\WHO Covid\Morocco.PJNZ	Morocco	MAR		Demographic Projection (DemProj)	Age-specific total mortality (Mx)	Age 69; Total Region; Male+Female		0.017834	0.017449																	44c	48c			Partial breastfeeding	Partial breastfeeding	23	45.3
C:\Users\Eva's New Laptop\OneDrive\Eva Documents\WHO Covid\Morocco.PJNZ	Morocco	MAR		Demographic Projection (DemProj)	Age-specific total mortality (Mx)	Age 70; Total Region; Male+Female		0.021121	0.020689																	44	48			Early initiation of breastfeeding	Prevalence of early initiation of breastfeeding	48
C:\Users\Eva's New Laptop\OneDrive\Eva Documents\WHO Covid\Morocco.PJNZ	Morocco	MAR		Demographic Projection (DemProj)	Age-specific total mortality (Mx)	Age 71; Total Region; Male+Female		0.025145	0.024624																						Note: 6-23 Months: Any breastfeeding
C:\Users\Eva's New Laptop\OneDrive\Eva Documents\WHO Covid\Morocco.PJNZ	Morocco	MAR		Demographic Projection (DemProj)	Age-specific total mortality (Mx)	Age 72; Total Region; Male+Female		0.029081	0.028527																						OFFSET(INDEX($A$3:$B$20000,MATCH($AF89,$A$3:$A$20000,0),2),9,0)
C:\Users\Eva's New Laptop\OneDrive\Eva Documents\WHO Covid\Morocco.PJNZ	Morocco	MAR		Demographic Projection (DemProj)	Age-specific total mortality (Mx)	Age 73; Total Region; Male+Female		0.03251	0.031977
C:\Users\Eva's New Laptop\OneDrive\Eva Documents\WHO Covid\Morocco.PJNZ	Morocco	MAR		Demographic Projection (DemProj)	Age-specific total mortality (Mx)	Age 74; Total Region; Male+Female		0.035667	0.035136
C:\Users\Eva's New Laptop\OneDrive\Eva Documents\WHO Covid\Morocco.PJNZ	Morocco	MAR		Demographic Projection (DemProj)	Age-specific total mortality (Mx)	Age 75; Total Region; Male+Female		0.039325	0.038736
C:\Users\Eva's New Laptop\OneDrive\Eva Documents\WHO Covid\Morocco.PJNZ	Morocco	MAR		Demographic Projection (DemProj)	Age-specific total mortality (Mx)	Age 76; Total Region; Male+Female		0.044227	0.043543
C:\Users\Eva's New Laptop\OneDrive\Eva Documents\WHO Covid\Morocco.PJNZ	Morocco	MAR		Demographic Projection (DemProj)	Age-specific total mortality (Mx)	Age 77; Total Region; Male+Female		0.050561	0.049714
C:\Users\Eva's New Laptop\OneDrive\Eva Documents\WHO Covid\Morocco.PJNZ	Morocco	MAR		Demographic Projection (DemProj)	Age-specific total mortality (Mx)	Age 78; Total Region; Male+Female		0.058254	0.057219
C:\Users\Eva's New Laptop\OneDrive\Eva Documents\WHO Covid\Morocco.PJNZ	Morocco	MAR		Demographic Projection (DemProj)	Age-specific total mortality (Mx)	Age 79; Total Region; Male+Female		0.063222	0.062093
C:\Users\Eva's New Laptop\OneDrive\Eva Documents\WHO Covid\Morocco.PJNZ	Morocco	MAR		Demographic Projection (DemProj)	Age-specific total mortality (Mx)	Age 80; Total Region; Male+Female		0.163494	0.162247
C:\Users\Eva's New Laptop\OneDrive\Eva Documents\WHO Covid\Morocco.PJNZ	Morocco	MAR		Demographic Projection (DemProj)	Total Births	Male+Female	681648	677115	673773
C:\Users\Eva's New Laptop\OneDrive\Eva Documents\WHO Covid\Morocco.PJNZ	Morocco	MAR		Demographic Projection (DemProj)	Total Deaths	Male+Female	184780	188057	191442
C:\Users\Eva's New Laptop\OneDrive\Eva Documents\WHO Covid\Morocco.PJNZ	Morocco	MAR		Demographic Projection (DemProj)	Deaths by age	0-4; Male+Female	14794	14663	14575
C:\Users\Eva's New Laptop\OneDrive\Eva Documents\WHO Covid\Morocco.PJNZ	Morocco	MAR		Demographic Projection (DemProj)	Deaths by age	5-9; Male+Female	1378	1348	1306
C:\Users\Eva's New Laptop\OneDrive\Eva Documents\WHO Covid\Morocco.PJNZ	Morocco	MAR		Demographic Projection (DemProj)	Deaths by age	10-14 ; Male+Female	795	783	770
C:\Users\Eva's New Laptop\OneDrive\Eva Documents\WHO Covid\Morocco.PJNZ	Morocco	MAR		Demographic Projection (DemProj)	Deaths by age	15-19 ; Male+Female	1193	1168	1148
C:\Users\Eva's New Laptop\OneDrive\Eva Documents\WHO Covid\Morocco.PJNZ	Morocco	MAR		Demographic Projection (DemProj)	Deaths by age	20-24 ; Male+Female	1741	1682	1633
C:\Users\Eva's New Laptop\OneDrive\Eva Documents\WHO Covid\Morocco.PJNZ	Morocco	MAR		Demographic Projection (DemProj)	Deaths by age	25-29 ; Male+Female	2017	1969	1912
C:\Users\Eva's New Laptop\OneDrive\Eva Documents\WHO Covid\Morocco.PJNZ	Morocco	MAR		Demographic Projection (DemProj)	Deaths by age	30-34 ; Male+Female	2161	2136	2110
C:\Users\Eva's New Laptop\OneDrive\Eva Documents\WHO Covid\Morocco.PJNZ	Morocco	MAR		Demographic Projection (DemProj)	Deaths by age	35-39 ; Male+Female	2636	2648	2651
C:\Users\Eva's New Laptop\OneDrive\Eva Documents\WHO Covid\Morocco.PJNZ	Morocco	MAR		Demographic Projection (DemProj)	Deaths by age	40-44 ; Male+Female	3000	3005	3025
C:\Users\Eva's New Laptop\OneDrive\Eva Documents\WHO Covid\Morocco.PJNZ	Morocco	MAR		Demographic Projection (DemProj)	Deaths by age	45-49 ; Male+Female	3840	3818	3811
C:\Users\Eva's New Laptop\OneDrive\Eva Documents\WHO Covid\Morocco.PJNZ	Morocco	MAR		Demographic Projection (DemProj)	Deaths by age	50-54 ; Male+Female	5389	5334	5283
C:\Users\Eva's New Laptop\OneDrive\Eva Documents\WHO Covid\Morocco.PJNZ	Morocco	MAR		Demographic Projection (DemProj)	Deaths by age	55-59 ; Male+Female	7873	7742	7614
C:\Users\Eva's New Laptop\OneDrive\Eva Documents\WHO Covid\Morocco.PJNZ	Morocco	MAR		Demographic Projection (DemProj)	Deaths by age	60-64 ; Male+Female	11373	11702	11969
C:\Users\Eva's New Laptop\OneDrive\Eva Documents\WHO Covid\Morocco.PJNZ	Morocco	MAR		Demographic Projection (DemProj)	Deaths by age	65-69 ; Male+Female	14314	15106	15804
C:\Users\Eva's New Laptop\OneDrive\Eva Documents\WHO Covid\Morocco.PJNZ	Morocco	MAR		Demographic Projection (DemProj)	Deaths by age	70-74 ; Male+Female	18936	19274	20030
C:\Users\Eva's New Laptop\OneDrive\Eva Documents\WHO Covid\Morocco.PJNZ	Morocco	MAR		Demographic Projection (DemProj)	Deaths by age	75-79 ; Male+Female	68257	26286	26029
C:\Users\Eva's New Laptop\OneDrive\Eva Documents\WHO Covid\Morocco.PJNZ	Morocco	MAR		Demographic Projection (DemProj)	Deaths by age	80+ ; Male+Female	25082	69392	71771
C:\Users\Eva's New Laptop\OneDrive\Eva Documents\WHO Covid\Morocco.PJNZ	Morocco	MAR		Demographic Projection (DemProj)	Crude birth rate (Per 1000 Population)	Male+Female		18.3	18
C:\Users\Eva's New Laptop\OneDrive\Eva Documents\WHO Covid\Morocco.PJNZ	Morocco	MAR		Demographic Projection (DemProj)	Crude death rate (Per 1000 Population)	Male+Female		5.1	5.1
C:\Users\Eva's New Laptop\OneDrive\Eva Documents\WHO Covid\Morocco.PJNZ	Morocco	MAR		Demographic Projection (DemProj)	Rate of natural increase (Percent per Year)	Male+Female		1.32	1.29
C:\Users\Eva's New Laptop\OneDrive\Eva Documents\WHO Covid\Morocco.PJNZ	Morocco	MAR		Demographic Projection (DemProj)	Annual growth rate (Percent per Year)	Male+Female		1.21	1.18
C:\Users\Eva's New Laptop\OneDrive\Eva Documents\WHO Covid\Morocco.PJNZ	Morocco	MAR		Demographic Projection (DemProj)	Doubling time (Years)	Male+Female		57.8	59.1
C:\Users\Eva's New Laptop\OneDrive\Eva Documents\WHO Covid\Morocco.PJNZ	Morocco	MAR		Demographic Projection (DemProj)	Sex ratio	Male+Female	98.42	98.5	98.6
C:\Users\Eva's New Laptop\OneDrive\Eva Documents\WHO Covid\Morocco.PJNZ	Morocco	MAR		Demographic Projection (DemProj)	Dependency ratio	Male+Female	0.52	0.53	0.53
C:\Users\Eva's New Laptop\OneDrive\Eva Documents\WHO Covid\Morocco.PJNZ	Morocco	MAR		Demographic Projection (DemProj)	Population by age and sex	0-4; Male+Female	3389537	3360232	3335035
C:\Users\Eva's New Laptop\OneDrive\Eva Documents\WHO Covid\Morocco.PJNZ	Morocco	MAR		Demographic Projection (DemProj)	Population by age and sex	5-9; Male+Female	3382868	3414784	3426634
C:\Users\Eva's New Laptop\OneDrive\Eva Documents\WHO Covid\Morocco.PJNZ	Morocco	MAR		Demographic Projection (DemProj)	Population by age and sex	10-14 ; Male+Female	3108470	3153692	3207570
C:\Users\Eva's New Laptop\OneDrive\Eva Documents\WHO Covid\Morocco.PJNZ	Morocco	MAR		Demographic Projection (DemProj)	Population by age and sex	15-19 ; Male+Female	2954168	2971542	2994450
C:\Users\Eva's New Laptop\OneDrive\Eva Documents\WHO Covid\Morocco.PJNZ	Morocco	MAR		Demographic Projection (DemProj)	Population by age and sex	20-24 ; Male+Female	2919911	2892518	2881301
C:\Users\Eva's New Laptop\OneDrive\Eva Documents\WHO Covid\Morocco.PJNZ	Morocco	MAR		Demographic Projection (DemProj)	Population by age and sex	25-29 ; Male+Female	3047422	3028867	2994765
C:\Users\Eva's New Laptop\OneDrive\Eva Documents\WHO Covid\Morocco.PJNZ	Morocco	MAR		Demographic Projection (DemProj)	Population by age and sex	30-34 ; Male+Female	2921267	2948780	2974710
C:\Users\Eva's New Laptop\OneDrive\Eva Documents\WHO Covid\Morocco.PJNZ	Morocco	MAR		Demographic Projection (DemProj)	Population by age and sex	35-39 ; Male+Female	2663870	2731229	2785802
C:\Users\Eva's New Laptop\OneDrive\Eva Documents\WHO Covid\Morocco.PJNZ	Morocco	MAR		Demographic Projection (DemProj)	Population by age and sex	40-44 ; Male+Female	2272924	2335816	2405771
C:\Users\Eva's New Laptop\OneDrive\Eva Documents\WHO Covid\Morocco.PJNZ	Morocco	MAR		Demographic Projection (DemProj)	Population by age and sex	45-49 ; Male+Female	2035264	2082213	2112069
C:\Users\Eva's New Laptop\OneDrive\Eva Documents\WHO Covid\Morocco.PJNZ	Morocco	MAR		Demographic Projection (DemProj)	Population by age and sex	50-54 ; Male+Female	1886891	1899948	1931060
C:\Users\Eva's New Laptop\OneDrive\Eva Documents\WHO Covid\Morocco.PJNZ	Morocco	MAR		Demographic Projection (DemProj)	Population by age and sex	55-59 ; Male+Female	1753788	1760856	1772476
C:\Users\Eva's New Laptop\OneDrive\Eva Documents\WHO Covid\Morocco.PJNZ	Morocco	MAR		Demographic Projection (DemProj)	Population by age and sex	60-64 ; Male+Female	1512928	1581389	1636101
C:\Users\Eva's New Laptop\OneDrive\Eva Documents\WHO Covid\Morocco.PJNZ	Morocco	MAR		Demographic Projection (DemProj)	Population by age and sex	65-69 ; Male+Female	1076094	1150303	1223047
C:\Users\Eva's New Laptop\OneDrive\Eva Documents\WHO Covid\Morocco.PJNZ	Morocco	MAR		Demographic Projection (DemProj)	Population by age and sex	70-74 ; Male+Female	666369	704165	756705
C:\Users\Eva's New Laptop\OneDrive\Eva Documents\WHO Covid\Morocco.PJNZ	Morocco	MAR		Demographic Projection (DemProj)	Population by age and sex	75-79 ; Male+Female	519833	523156	526289
C:\Users\Eva's New Laptop\OneDrive\Eva Documents\WHO Covid\Morocco.PJNZ	Morocco	MAR		Demographic Projection (DemProj)	Population by age and sex	80+ ; Male+Female	415197	433667	451048
C:\Users\Eva's New Laptop\OneDrive\Eva Documents\WHO Covid\Morocco.PJNZ	Morocco	MAR		Demographic Projection (DemProj)	Population by age and sex	0-4; Male	1739011	1724398	1711917
C:\Users\Eva's New Laptop\OneDrive\Eva Documents\WHO Covid\Morocco.PJNZ	Morocco	MAR		Demographic Projection (DemProj)	Population by age and sex	5-9; Male	1735418	1750965	1756569
C:\Users\Eva's New Laptop\OneDrive\Eva Documents\WHO Covid\Morocco.PJNZ	Morocco	MAR		Demographic Projection (DemProj)	Population by age and sex	10-14 ; Male	1596440	1619906	1647397
C:\Users\Eva's New Laptop\OneDrive\Eva Documents\WHO Covid\Morocco.PJNZ	Morocco	MAR		Demographic Projection (DemProj)	Population by age and sex	15-19 ; Male	1509795	1519728	1533280
C:\Users\Eva's New Laptop\OneDrive\Eva Documents\WHO Covid\Morocco.PJNZ	Morocco	MAR		Demographic Projection (DemProj)	Population by age and sex	20-24 ; Male	1489428	1475101	1469629
C:\Users\Eva's New Laptop\OneDrive\Eva Documents\WHO Covid\Morocco.PJNZ	Morocco	MAR		Demographic Projection (DemProj)	Population by age and sex	25-29 ; Male	1544030	1537637	1522953
C:\Users\Eva's New Laptop\OneDrive\Eva Documents\WHO Covid\Morocco.PJNZ	Morocco	MAR		Demographic Projection (DemProj)	Population by age and sex	30-34 ; Male	1448757	1470204	1490312
C:\Users\Eva's New Laptop\OneDrive\Eva Documents\WHO Covid\Morocco.PJNZ	Morocco	MAR		Demographic Projection (DemProj)	Population by age and sex	35-39 ; Male	1276502	1317660	1353500
C:\Users\Eva's New Laptop\OneDrive\Eva Documents\WHO Covid\Morocco.PJNZ	Morocco	MAR		Demographic Projection (DemProj)	Population by age and sex	40-44 ; Male	1066068	1098092	1134335
C:\Users\Eva's New Laptop\OneDrive\Eva Documents\WHO Covid\Morocco.PJNZ	Morocco	MAR		Demographic Projection (DemProj)	Population by age and sex	45-49 ; Male	940406	966180	982772
C:\Users\Eva's New Laptop\OneDrive\Eva Documents\WHO Covid\Morocco.PJNZ	Morocco	MAR		Demographic Projection (DemProj)	Population by age and sex	50-54 ; Male	892821	887984	895573
C:\Users\Eva's New Laptop\OneDrive\Eva Documents\WHO Covid\Morocco.PJNZ	Morocco	MAR		Demographic Projection (DemProj)	Population by age and sex	55-59 ; Male	877184	873936	870136
C:\Users\Eva's New Laptop\OneDrive\Eva Documents\WHO Covid\Morocco.PJNZ	Morocco	MAR		Demographic Projection (DemProj)	Population by age and sex	60-64 ; Male	744057	783013	815005
C:\Users\Eva's New Laptop\OneDrive\Eva Documents\WHO Covid\Morocco.PJNZ	Morocco	MAR		Demographic Projection (DemProj)	Population by age and sex	65-69 ; Male	532180	562830	594193
C:\Users\Eva's New Laptop\OneDrive\Eva Documents\WHO Covid\Morocco.PJNZ	Morocco	MAR		Demographic Projection (DemProj)	Population by age and sex	70-74 ; Male	331820	353511	380002
C:\Users\Eva's New Laptop\OneDrive\Eva Documents\WHO Covid\Morocco.PJNZ	Morocco	MAR		Demographic Projection (DemProj)	Population by age and sex	75-79 ; Male	234682	237444	241214
C:\Users\Eva's New Laptop\OneDrive\Eva Documents\WHO Covid\Morocco.PJNZ	Morocco	MAR		Demographic Projection (DemProj)	Population by age and sex	80+ ; Male	159516	168576	176928
C:\Users\Eva's New Laptop\OneDrive\Eva Documents\WHO Covid\Morocco.PJNZ	Morocco	MAR		Demographic Projection (DemProj)	Population by age and sex	0-4; Female	1650526	1635834	1623118
C:\Users\Eva's New Laptop\OneDrive\Eva Documents\WHO Covid\Morocco.PJNZ	Morocco	MAR		Demographic Projection (DemProj)	Population by age and sex	5-9; Female	1647451	1663819	1670065
C:\Users\Eva's New Laptop\OneDrive\Eva Documents\WHO Covid\Morocco.PJNZ	Morocco	MAR		Demographic Projection (DemProj)	Population by age and sex	10-14 ; Female	1512030	1533786	1560172
C:\Users\Eva's New Laptop\OneDrive\Eva Documents\WHO Covid\Morocco.PJNZ	Morocco	MAR		Demographic Projection (DemProj)	Population by age and sex	15-19 ; Female	1444373	1451813	1461170
C:\Users\Eva's New Laptop\OneDrive\Eva Documents\WHO Covid\Morocco.PJNZ	Morocco	MAR		Demographic Projection (DemProj)	Population by age and sex	20-24 ; Female	1430482	1417417	1411672
C:\Users\Eva's New Laptop\OneDrive\Eva Documents\WHO Covid\Morocco.PJNZ	Morocco	MAR		Demographic Projection (DemProj)	Population by age and sex	25-29 ; Female	1503392	1491230	1471812
C:\Users\Eva's New Laptop\OneDrive\Eva Documents\WHO Covid\Morocco.PJNZ	Morocco	MAR		Demographic Projection (DemProj)	Population by age and sex	30-34 ; Female	1472510	1478577	1484398
C:\Users\Eva's New Laptop\OneDrive\Eva Documents\WHO Covid\Morocco.PJNZ	Morocco	MAR		Demographic Projection (DemProj)	Population by age and sex	35-39 ; Female	1387368	1413570	1432303
C:\Users\Eva's New Laptop\OneDrive\Eva Documents\WHO Covid\Morocco.PJNZ	Morocco	MAR		Demographic Projection (DemProj)	Population by age and sex	40-44 ; Female	1206856	1237725	1271436
C:\Users\Eva's New Laptop\OneDrive\Eva Documents\WHO Covid\Morocco.PJNZ	Morocco	MAR		Demographic Projection (DemProj)	Population by age and sex	45-49 ; Female	1094858	1116032	1129297
C:\Users\Eva's New Laptop\OneDrive\Eva Documents\WHO Covid\Morocco.PJNZ	Morocco	MAR		Demographic Projection (DemProj)	Population by age and sex	50-54 ; Female	994070	1011964	1035488
C:\Users\Eva's New Laptop\OneDrive\Eva Documents\WHO Covid\Morocco.PJNZ	Morocco	MAR		Demographic Projection (DemProj)	Population by age and sex	55-59 ; Female	876604	886920	902340
C:\Users\Eva's New Laptop\OneDrive\Eva Documents\WHO Covid\Morocco.PJNZ	Morocco	MAR		Demographic Projection (DemProj)	Population by age and sex	60-64 ; Female	768872	798377	821096
C:\Users\Eva's New Laptop\OneDrive\Eva Documents\WHO Covid\Morocco.PJNZ	Morocco	MAR		Demographic Projection (DemProj)	Population by age and sex	65-69 ; Female	543914	587474	628853
C:\Users\Eva's New Laptop\OneDrive\Eva Documents\WHO Covid\Morocco.PJNZ	Morocco	MAR		Demographic Projection (DemProj)	Population by age and sex	70-74 ; Female	334548	350654	376703
C:\Users\Eva's New Laptop\OneDrive\Eva Documents\WHO Covid\Morocco.PJNZ	Morocco	MAR		Demographic Projection (DemProj)	Population by age and sex	75-79 ; Female	285150	285713	285074
C:\Users\Eva's New Laptop\OneDrive\Eva Documents\WHO Covid\Morocco.PJNZ	Morocco	MAR		Demographic Projection (DemProj)	Population by age and sex	80+ ; Female	255681	265091	274120
C:\Users\Eva's New Laptop\OneDrive\Eva Documents\WHO Covid\Morocco.PJNZ	Morocco	MAR		Demographic Projection (DemProj)	Population aged 0-80+	Age 0; Total Region; Male+Female	669552	666283	663053
C:\Users\Eva's New Laptop\OneDrive\Eva Documents\WHO Covid\Morocco.PJNZ	Morocco	MAR		Demographic Projection (DemProj)	Population aged 0-80+	Age 1; Total Region; Male+Female	671559	666423	663284
C:\Users\Eva's New Laptop\OneDrive\Eva Documents\WHO Covid\Morocco.PJNZ	Morocco	MAR		Demographic Projection (DemProj)	Population aged 0-80+	Age 2; Total Region; Male+Female	676286	670183	665169
C:\Users\Eva's New Laptop\OneDrive\Eva Documents\WHO Covid\Morocco.PJNZ	Morocco	MAR		Demographic Projection (DemProj)	Population aged 0-80+	Age 3; Total Region; Male+Female	683122	675182	669194
C:\Users\Eva's New Laptop\OneDrive\Eva Documents\WHO Covid\Morocco.PJNZ	Morocco	MAR		Demographic Projection (DemProj)	Population aged 0-80+	Age 4; Total Region; Male+Female	689018	682161	674335
C:\Users\Eva's New Laptop\OneDrive\Eva Documents\WHO Covid\Morocco.PJNZ	Morocco	MAR		Demographic Projection (DemProj)	Population aged 0-80+	Age 5; Total Region; Male+Female	691696	688244	681460
C:\Users\Eva's New Laptop\OneDrive\Eva Documents\WHO Covid\Morocco.PJNZ	Morocco	MAR		Demographic Projection (DemProj)	Population aged 0-80+	Age 6; Total Region; Male+Female	688793	691073	687643
C:\Users\Eva's New Laptop\OneDrive\Eva Documents\WHO Covid\Morocco.PJNZ	Morocco	MAR		Demographic Projection (DemProj)	Population aged 0-80+	Age 7; Total Region; Male+Female	680026	688254	690555
C:\Users\Eva's New Laptop\OneDrive\Eva Documents\WHO Covid\Morocco.PJNZ	Morocco	MAR		Demographic Projection (DemProj)	Population aged 0-80+	Age 8; Total Region; Male+Female	668068	679553	687804
C:\Users\Eva's New Laptop\OneDrive\Eva Documents\WHO Covid\Morocco.PJNZ	Morocco	MAR		Demographic Projection (DemProj)	Population aged 0-80+	Age 9; Total Region; Male+Female	654286	667660	679173
C:\Users\Eva's New Laptop\OneDrive\Eva Documents\WHO Covid\Morocco.PJNZ	Morocco	MAR		Demographic Projection (DemProj)	Population aged 0-80+	Age 10; Total Region; Male+Female	640471	653942	667351
C:\Users\Eva's New Laptop\OneDrive\Eva Documents\WHO Covid\Morocco.PJNZ	Morocco	MAR		Demographic Projection (DemProj)	Population aged 0-80+	Age 11; Total Region; Male+Female	628599	640169	653690
C:\Users\Eva's New Laptop\OneDrive\Eva Documents\WHO Covid\Morocco.PJNZ	Morocco	MAR		Demographic Projection (DemProj)	Population aged 0-80+	Age 12; Total Region; Male+Female	619655	628269	639918
C:\Users\Eva's New Laptop\OneDrive\Eva Documents\WHO Covid\Morocco.PJNZ	Morocco	MAR		Demographic Projection (DemProj)	Population aged 0-80+	Age 13; Total Region; Male+Female	612832	619187	627931
C:\Users\Eva's New Laptop\OneDrive\Eva Documents\WHO Covid\Morocco.PJNZ	Morocco	MAR		Demographic Projection (DemProj)	Population aged 0-80+	Age 14; Total Region; Male+Female	606913	612124	618680
C:\Users\Eva's New Laptop\OneDrive\Eva Documents\WHO Covid\Morocco.PJNZ	Morocco	MAR		Demographic Projection (DemProj)	Population aged 0-80+	Age 15; Total Region; Male+Female	601266	605909	611399
C:\Users\Eva's New Laptop\OneDrive\Eva Documents\WHO Covid\Morocco.PJNZ	Morocco	MAR		Demographic Projection (DemProj)	Population aged 0-80+	Age 16; Total Region; Male+Female	595520	599968	604965
C:\Users\Eva's New Laptop\OneDrive\Eva Documents\WHO Covid\Morocco.PJNZ	Morocco	MAR		Demographic Projection (DemProj)	Population aged 0-80+	Age 17; Total Region; Male+Female	590058	593948	598813
C:\Users\Eva's New Laptop\OneDrive\Eva Documents\WHO Covid\Morocco.PJNZ	Morocco	MAR		Demographic Projection (DemProj)	Population aged 0-80+	Age 18; Total Region; Male+Female	585536	588231	592589
C:\Users\Eva's New Laptop\OneDrive\Eva Documents\WHO Covid\Morocco.PJNZ	Morocco	MAR		Demographic Projection (DemProj)	Population aged 0-80+	Age 19; Total Region; Male+Female	581789	583484	586683
C:\Users\Eva's New Laptop\OneDrive\Eva Documents\WHO Covid\Morocco.PJNZ	Morocco	MAR		Demographic Projection (DemProj)	Population aged 0-80+	Age 20; Total Region; Male+Female	578964	579518	581747
C:\Users\Eva's New Laptop\OneDrive\Eva Documents\WHO Covid\Morocco.PJNZ	Morocco	MAR		Demographic Projection (DemProj)	Population aged 0-80+	Age 21; Total Region; Male+Female	577274	576475	577589
C:\Users\Eva's New Laptop\OneDrive\Eva Documents\WHO Covid\Morocco.PJNZ	Morocco	MAR		Demographic Projection (DemProj)	Population aged 0-80+	Age 22; Total Region; Male+Female	579753	574648	574402
C:\Users\Eva's New Laptop\OneDrive\Eva Documents\WHO Covid\Morocco.PJNZ	Morocco	MAR		Demographic Projection (DemProj)	Population aged 0-80+	Age 23; Total Region; Male+Female	587185	577141	572519
C:\Users\Eva's New Laptop\OneDrive\Eva Documents\WHO Covid\Morocco.PJNZ	Morocco	MAR		Demographic Projection (DemProj)	Population aged 0-80+	Age 24; Total Region; Male+Female	596736	584736	575044
C:\Users\Eva's New Laptop\OneDrive\Eva Documents\WHO Covid\Morocco.PJNZ	Morocco	MAR		Demographic Projection (DemProj)	Population aged 0-80+	Age 25; Total Region; Male+Female	605618	594539	582721
C:\Users\Eva's New Laptop\OneDrive\Eva Documents\WHO Covid\Morocco.PJNZ	Morocco	MAR		Demographic Projection (DemProj)	Population aged 0-80+	Age 26; Total Region; Male+Female	611339	603684	592615
C:\Users\Eva's New Laptop\OneDrive\Eva Documents\WHO Covid\Morocco.PJNZ	Morocco	MAR		Demographic Projection (DemProj)	Population aged 0-80+	Age 27; Total Region; Male+Female	612996	609626	601844
C:\Users\Eva's New Laptop\OneDrive\Eva Documents\WHO Covid\Morocco.PJNZ	Morocco	MAR		Demographic Projection (DemProj)	Population aged 0-80+	Age 28; Total Region; Male+Female	611080	611432	607859
C:\Users\Eva's New Laptop\OneDrive\Eva Documents\WHO Covid\Morocco.PJNZ	Morocco	MAR		Demographic Projection (DemProj)	Population aged 0-80+	Age 29; Total Region; Male+Female	606389	609585	609726
C:\Users\Eva's New Laptop\OneDrive\Eva Documents\WHO Covid\Morocco.PJNZ	Morocco	MAR		Demographic Projection (DemProj)	Population aged 0-80+	Age 30; Total Region; Male+Female	599162	604927	607940
C:\Users\Eva's New Laptop\OneDrive\Eva Documents\WHO Covid\Morocco.PJNZ	Morocco	MAR		Demographic Projection (DemProj)	Population aged 0-80+	Age 31; Total Region; Male+Female	590012	597744	603357
C:\Users\Eva's New Laptop\OneDrive\Eva Documents\WHO Covid\Morocco.PJNZ	Morocco	MAR		Demographic Projection (DemProj)	Population aged 0-80+	Age 32; Total Region; Male+Female	582645	588646	596249
C:\Users\Eva's New Laptop\OneDrive\Eva Documents\WHO Covid\Morocco.PJNZ	Morocco	MAR		Demographic Projection (DemProj)	Population aged 0-80+	Age 33; Total Region; Male+Female	577412	581326	587217
C:\Users\Eva's New Laptop\OneDrive\Eva Documents\WHO Covid\Morocco.PJNZ	Morocco	MAR		Demographic Projection (DemProj)	Population aged 0-80+	Age 34; Total Region; Male+Female	572037	576137	579947
C:\Users\Eva's New Laptop\OneDrive\Eva Documents\WHO Covid\Morocco.PJNZ	Morocco	MAR		Demographic Projection (DemProj)	Population aged 0-80+	Age 35; Total Region; Male+Female	564002	570800	574796
C:\Users\Eva's New Laptop\OneDrive\Eva Documents\WHO Covid\Morocco.PJNZ	Morocco	MAR		Demographic Projection (DemProj)	Population aged 0-80+	Age 36; Total Region; Male+Female	550810	562798	569495
C:\Users\Eva's New Laptop\OneDrive\Eva Documents\WHO Covid\Morocco.PJNZ	Morocco	MAR		Demographic Projection (DemProj)	Population aged 0-80+	Age 37; Total Region; Male+Female	533881	549640	561532
C:\Users\Eva's New Laptop\OneDrive\Eva Documents\WHO Covid\Morocco.PJNZ	Morocco	MAR		Demographic Projection (DemProj)	Population aged 0-80+	Age 38; Total Region; Male+Female	516334	532750	548414
C:\Users\Eva's New Laptop\OneDrive\Eva Documents\WHO Covid\Morocco.PJNZ	Morocco	MAR		Demographic Projection (DemProj)	Population aged 0-80+	Age 39; Total Region; Male+Female	498843	515241	531566
C:\Users\Eva's New Laptop\OneDrive\Eva Documents\WHO Covid\Morocco.PJNZ	Morocco	MAR		Demographic Projection (DemProj)	Population aged 0-80+	Age 40; Total Region; Male+Female	481965	497789	514099
C:\Users\Eva's New Laptop\OneDrive\Eva Documents\WHO Covid\Morocco.PJNZ	Morocco	MAR		Demographic Projection (DemProj)	Population aged 0-80+	Age 41; Total Region; Male+Female	466453	480945	496684
C:\Users\Eva's New Laptop\OneDrive\Eva Documents\WHO Covid\Morocco.PJNZ	Morocco	MAR		Demographic Projection (DemProj)	Population aged 0-80+	Age 42; Total Region; Male+Female	452718	465460	479870
C:\Users\Eva's New Laptop\OneDrive\Eva Documents\WHO Covid\Morocco.PJNZ	Morocco	MAR		Demographic Projection (DemProj)	Population aged 0-80+	Age 43; Total Region; Male+Female	440829	451747	464408
C:\Users\Eva's New Laptop\OneDrive\Eva Documents\WHO Covid\Morocco.PJNZ	Morocco	MAR		Demographic Projection (DemProj)	Population aged 0-80+	Age 44; Total Region; Male+Female	430958	439874	450711
C:\Users\Eva's New Laptop\OneDrive\Eva Documents\WHO Covid\Morocco.PJNZ	Morocco	MAR		Demographic Projection (DemProj)	Population aged 0-80+	Age 45; Total Region; Male+Female	422979	430012	438847
C:\Users\Eva's New Laptop\OneDrive\Eva Documents\WHO Covid\Morocco.PJNZ	Morocco	MAR		Demographic Projection (DemProj)	Population aged 0-80+	Age 46; Total Region; Male+Female	416398	422033	428985
C:\Users\Eva's New Laptop\OneDrive\Eva Documents\WHO Covid\Morocco.PJNZ	Morocco	MAR		Demographic Projection (DemProj)	Population aged 0-80+	Age 47; Total Region; Male+Female	410912	415443	420996
C:\Users\Eva's New Laptop\OneDrive\Eva Documents\WHO Covid\Morocco.PJNZ	Morocco	MAR		Demographic Projection (DemProj)	Population aged 0-80+	Age 48; Total Region; Male+Female	405795	409936	414387
C:\Users\Eva's New Laptop\OneDrive\Eva Documents\WHO Covid\Morocco.PJNZ	Morocco	MAR		Demographic Projection (DemProj)	Population aged 0-80+	Age 49; Total Region; Male+Female	379181	404788	408854
C:\Users\Eva's New Laptop\OneDrive\Eva Documents\WHO Covid\Morocco.PJNZ	Morocco	MAR		Demographic Projection (DemProj)	Population aged 0-80+	Age 50; Total Region; Male+Female	391868	378180	403668
C:\Users\Eva's New Laptop\OneDrive\Eva Documents\WHO Covid\Morocco.PJNZ	Morocco	MAR		Demographic Projection (DemProj)	Population aged 0-80+	Age 51; Total Region; Male+Female	387207	390770	377059
C:\Users\Eva's New Laptop\OneDrive\Eva Documents\WHO Covid\Morocco.PJNZ	Morocco	MAR		Demographic Projection (DemProj)	Population aged 0-80+	Age 52; Total Region; Male+Female	378577	386043	389548
C:\Users\Eva's New Laptop\OneDrive\Eva Documents\WHO Covid\Morocco.PJNZ	Morocco	MAR		Demographic Projection (DemProj)	Population aged 0-80+	Age 53; Total Region; Male+Female	368865	377359	384760
C:\Users\Eva's New Laptop\OneDrive\Eva Documents\WHO Covid\Morocco.PJNZ	Morocco	MAR		Demographic Projection (DemProj)	Population aged 0-80+	Age 54; Total Region; Male+Female	360375	367596	376025
C:\Users\Eva's New Laptop\OneDrive\Eva Documents\WHO Covid\Morocco.PJNZ	Morocco	MAR		Demographic Projection (DemProj)	Population aged 0-80+	Age 55; Total Region; Male+Female	354727	359048	366211
C:\Users\Eva's New Laptop\OneDrive\Eva Documents\WHO Covid\Morocco.PJNZ	Morocco	MAR		Demographic Projection (DemProj)	Population aged 0-80+	Age 56; Total Region; Male+Female	352224	353317	357595
C:\Users\Eva's New Laptop\OneDrive\Eva Documents\WHO Covid\Morocco.PJNZ	Morocco	MAR		Demographic Projection (DemProj)	Population aged 0-80+	Age 57; Total Region; Male+Female	351373	350700	351768
C:\Users\Eva's New Laptop\OneDrive\Eva Documents\WHO Covid\Morocco.PJNZ	Morocco	MAR		Demographic Projection (DemProj)	Population aged 0-80+	Age 58; Total Region; Male+Female	349908	349708	349024
C:\Users\Eva's New Laptop\OneDrive\Eva Documents\WHO Covid\Morocco.PJNZ	Morocco	MAR		Demographic Projection (DemProj)	Population aged 0-80+	Age 59; Total Region; Male+Female	345556	348083	347877
C:\Users\Eva's New Laptop\OneDrive\Eva Documents\WHO Covid\Morocco.PJNZ	Morocco	MAR		Demographic Projection (DemProj)	Population aged 0-80+	Age 60; Total Region; Male+Female	336714	343552	346067
C:\Users\Eva's New Laptop\OneDrive\Eva Documents\WHO Covid\Morocco.PJNZ	Morocco	MAR		Demographic Projection (DemProj)	Population aged 0-80+	Age 61; Total Region; Male+Female	322583	334515	341319
C:\Users\Eva's New Laptop\OneDrive\Eva Documents\WHO Covid\Morocco.PJNZ	Morocco	MAR		Demographic Projection (DemProj)	Population aged 0-80+	Age 62; Total Region; Male+Female	304201	320214	332077
C:\Users\Eva's New Laptop\OneDrive\Eva Documents\WHO Covid\Morocco.PJNZ	Morocco	MAR		Demographic Projection (DemProj)	Population aged 0-80+	Age 63; Total Region; Male+Female	283957	301714	317620
C:\Users\Eva's New Laptop\OneDrive\Eva Documents\WHO Covid\Morocco.PJNZ	Morocco	MAR		Demographic Projection (DemProj)	Population aged 0-80+	Age 64; Total Region; Male+Female	265474	281394	299019
C:\Users\Eva's New Laptop\OneDrive\Eva Documents\WHO Covid\Morocco.PJNZ	Morocco	MAR		Demographic Projection (DemProj)	Population aged 0-80+	Age 65; Total Region; Male+Female	250937	262822	278613
C:\Users\Eva's New Laptop\OneDrive\Eva Documents\WHO Covid\Morocco.PJNZ	Morocco	MAR		Demographic Projection (DemProj)	Population aged 0-80+	Age 66; Total Region; Male+Female	235597	248119	259905
C:\Users\Eva's New Laptop\OneDrive\Eva Documents\WHO Covid\Morocco.PJNZ	Morocco	MAR		Demographic Projection (DemProj)	Population aged 0-80+	Age 67; Total Region; Male+Female	216876	232593	244997
C:\Users\Eva's New Laptop\OneDrive\Eva Documents\WHO Covid\Morocco.PJNZ	Morocco	MAR		Demographic Projection (DemProj)	Population aged 0-80+	Age 68; Total Region; Male+Female	196271	213731	229269
C:\Users\Eva's New Laptop\OneDrive\Eva Documents\WHO Covid\Morocco.PJNZ	Morocco	MAR		Demographic Projection (DemProj)	Population aged 0-80+	Age 69; Total Region; Male+Female	176412	193038	210264
C:\Users\Eva's New Laptop\OneDrive\Eva Documents\WHO Covid\Morocco.PJNZ	Morocco	MAR		Demographic Projection (DemProj)	Population aged 0-80+	Age 70; Total Region; Male+Female	154821	173024	189389
C:\Users\Eva's New Laptop\OneDrive\Eva Documents\WHO Covid\Morocco.PJNZ	Morocco	MAR		Demographic Projection (DemProj)	Population aged 0-80+	Age 71; Total Region; Male+Female	137926	151254	169102
C:\Users\Eva's New Laptop\OneDrive\Eva Documents\WHO Covid\Morocco.PJNZ	Morocco	MAR		Demographic Projection (DemProj)	Population aged 0-80+	Age 72; Total Region; Male+Female	128966	134192	147220
C:\Users\Eva's New Laptop\OneDrive\Eva Documents\WHO Covid\Morocco.PJNZ	Morocco	MAR		Demographic Projection (DemProj)	Population aged 0-80+	Age 73; Total Region; Male+Female	124880	125019	130136
C:\Users\Eva's New Laptop\OneDrive\Eva Documents\WHO Covid\Morocco.PJNZ	Morocco	MAR		Demographic Projection (DemProj)	Population aged 0-80+	Age 74; Total Region; Male+Female	119775	120677	120858
C:\Users\Eva's New Laptop\OneDrive\Eva Documents\WHO Covid\Morocco.PJNZ	Morocco	MAR		Demographic Projection (DemProj)	Population aged 0-80+	Age 75; Total Region; Male+Female	115329	115378	116298
C:\Users\Eva's New Laptop\OneDrive\Eva Documents\WHO Covid\Morocco.PJNZ	Morocco	MAR		Demographic Projection (DemProj)	Population aged 0-80+	Age 76; Total Region; Male+Female	110809	110630	110734
C:\Users\Eva's New Laptop\OneDrive\Eva Documents\WHO Covid\Morocco.PJNZ	Morocco	MAR		Demographic Projection (DemProj)	Population aged 0-80+	Age 77; Total Region; Male+Female	104995	105691	105591
C:\Users\Eva's New Laptop\OneDrive\Eva Documents\WHO Covid\Morocco.PJNZ	Morocco	MAR		Demographic Projection (DemProj)	Population aged 0-80+	Age 78; Total Region; Male+Female	97991	99437	100185
C:\Users\Eva's New Laptop\OneDrive\Eva Documents\WHO Covid\Morocco.PJNZ	Morocco	MAR		Demographic Projection (DemProj)	Population aged 0-80+	Age 79; Total Region; Male+Female	90708	92020	93481
C:\Users\Eva's New Laptop\OneDrive\Eva Documents\WHO Covid\Morocco.PJNZ	Morocco	MAR		Demographic Projection (DemProj)	Population aged 0-80+	Age 80; Total Region; Male+Female	415197	433667	451048
C:\Users\Eva's New Laptop\OneDrive\Eva Documents\WHO Covid\Morocco.PJNZ	Morocco	MAR		Demographic Projection (DemProj)	Median age	Male+Female	29	29	30
C:\Users\Eva's New Laptop\OneDrive\Eva Documents\WHO Covid\Morocco.PJNZ	Morocco	MAR		Family Planning (FamPlan)	Total fertility rate	Male condom; Withdrawal; Periodic abstinence; Traditional (not specified); Standard Daily regimen; Copper-T 380-A IUD (10 year); Other	2.39	2.37	2.35
C:\Users\Eva's New Laptop\OneDrive\Eva Documents\WHO Covid\Morocco.PJNZ	Morocco	MAR		Family Planning (FamPlan)	Contraceptive prevalence (CPR)	Male condom; Withdrawal; Periodic abstinence; Traditional (not specified); Standard Daily regimen; Copper-T 380-A IUD (10 year); Other	70	70.3	70.5
C:\Users\Eva's New Laptop\OneDrive\Eva Documents\WHO Covid\Morocco.PJNZ	Morocco	MAR		Family Planning (FamPlan)	Modern contraceptive prevalence (mCPR)	Male condom; Withdrawal; Periodic abstinence; Traditional (not specified); Standard Daily regimen; Copper-T 380-A IUD (10 year); Other	54.71	54.94	55.1
C:\Users\Eva's New Laptop\OneDrive\Eva Documents\WHO Covid\Morocco.PJNZ	Morocco	MAR		Family Planning (FamPlan)	Percent unmet need	Male condom; Withdrawal; Periodic abstinence; Traditional (not specified); Standard Daily regimen; Copper-T 380-A IUD (10 year); Other	11.3	11	10.8
C:\Users\Eva's New Laptop\OneDrive\Eva Documents\WHO Covid\Morocco.PJNZ	Morocco	MAR		Family Planning (FamPlan)	Average effectiveness	Male condom; Withdrawal; Periodic abstinence; Traditional (not specified); Standard Daily regimen; Copper-T 380-A IUD (10 year); Other	0.914262	0.914262	0.914262
C:\Users\Eva's New Laptop\OneDrive\Eva Documents\WHO Covid\Morocco.PJNZ	Morocco	MAR		Family Planning (FamPlan)	Total fecundity	Male condom; Withdrawal; Periodic abstinence; Traditional (not specified); Standard Daily regimen; Copper-T 380-A IUD (10 year); Other	23.4	23.4	23.4
C:\Users\Eva's New Laptop\OneDrive\Eva Documents\WHO Covid\Morocco.PJNZ	Morocco	MAR		Family Planning (FamPlan)	Pregnancy rate	Male condom; Withdrawal; Periodic abstinence; Traditional (not specified); Standard Daily regimen; Copper-T 380-A IUD (10 year); Other	0	0	0
C:\Users\Eva's New Laptop\OneDrive\Eva Documents\WHO Covid\Morocco.PJNZ	Morocco	MAR		Family Planning (FamPlan)	Users	Male condom; Withdrawal; Periodic abstinence; Traditional (not specified); Standard Daily regimen; Copper-T 380-A IUD (10 year); Other	3492535	3531962	3562556
C:\Users\Eva's New Laptop\OneDrive\Eva Documents\WHO Covid\Morocco.PJNZ	Morocco	MAR		Family Planning (FamPlan)	Additional modern method users since 2012	Male condom; Withdrawal; Periodic abstinence; Traditional (not specified); Standard Daily regimen; Copper-T 380-A IUD (10 year); Other	0	0	0
C:\Users\Eva's New Laptop\OneDrive\Eva Documents\WHO Covid\Morocco.PJNZ	Morocco	MAR		Family Planning (FamPlan)	Acceptors	Male condom; Withdrawal; Periodic abstinence; Traditional (not specified); Standard Daily regimen; Copper-T 380-A IUD (10 year); Other	49853	49837	50268
C:\Users\Eva's New Laptop\OneDrive\Eva Documents\WHO Covid\Morocco.PJNZ	Morocco	MAR		Family Planning (FamPlan)	CYP	Male condom; Withdrawal; Periodic abstinence; Traditional (not specified); Standard Daily regimen; Copper-T 380-A IUD (10 year); Other	2953815	2984495	3010346
C:\Users\Eva's New Laptop\OneDrive\Eva Documents\WHO Covid\Morocco.PJNZ	Morocco	MAR		Family Planning (FamPlan)	Number of unintended pregnancies averted due to modern method use	Male condom; Withdrawal; Periodic abstinence; Traditional (not specified); Standard Daily regimen; Copper-T 380-A IUD (10 year); Other	985611	996738	1.00537e+06
C:\Users\Eva's New Laptop\OneDrive\Eva Documents\WHO Covid\Morocco.PJNZ	Morocco	MAR		Family Planning (FamPlan)	Number of maternal deaths averted due to modern method use	Male condom; Withdrawal; Periodic abstinence; Traditional (not specified); Standard Daily regimen; Copper-T 380-A IUD (10 year); Other	1189.19	1202.55	1212.9
C:\Users\Eva's New Laptop\OneDrive\Eva Documents\WHO Covid\Morocco.PJNZ	Morocco	MAR		Family Planning (FamPlan)	Number of unsafe abortions averted due to modern method use	Male condom; Withdrawal; Periodic abstinence; Traditional (not specified); Standard Daily regimen; Copper-T 380-A IUD (10 year); Other	540903	547010	551748
C:\Users\Eva's New Laptop\OneDrive\Eva Documents\WHO Covid\Morocco.PJNZ	Morocco	MAR		Family Planning (FamPlan)	Women of reproductive age	Male condom; Withdrawal; Periodic abstinence; Traditional (not specified); Standard Daily regimen; Copper-T 380-A IUD (10 year); Other	9539840	9606364	9662087
C:\Users\Eva's New Laptop\OneDrive\Eva Documents\WHO Covid\Morocco.PJNZ	Morocco	MAR		Family Planning (FamPlan)	Married women of reproductive age	Male condom; Withdrawal; Periodic abstinence; Traditional (not specified); Standard Daily regimen; Copper-T 380-A IUD (10 year); Other	4989336	5024128	5053272
C:\Users\Eva's New Laptop\OneDrive\Eva Documents\WHO Covid\Morocco.PJNZ	Morocco	MAR		Family Planning (FamPlan)	Pregnancies	Male condom; Withdrawal; Periodic abstinence; Traditional (not specified); Standard Daily regimen; Copper-T 380-A IUD (10 year); Other	1128669	1122622	1118604
C:\Users\Eva's New Laptop\OneDrive\Eva Documents\WHO Covid\Morocco.PJNZ	Morocco	MAR		Family Planning (FamPlan)	Births	Male condom; Withdrawal; Periodic abstinence; Traditional (not specified); Standard Daily regimen; Copper-T 380-A IUD (10 year); Other	681648	677115	673773
C:\Users\Eva's New Laptop\OneDrive\Eva Documents\WHO Covid\Morocco.PJNZ	Morocco	MAR		Family Planning (FamPlan)	Abortions	Male condom; Withdrawal; Periodic abstinence; Traditional (not specified); Standard Daily regimen; Copper-T 380-A IUD (10 year); Other	300294	299566	299412
C:\Users\Eva's New Laptop\OneDrive\Eva Documents\WHO Covid\Morocco.PJNZ	Morocco	MAR		Family Planning (FamPlan)	Age and birth order	Male condom; Withdrawal; Periodic abstinence; Traditional (not specified); Standard Daily regimen; Copper-T 380-A IUD (10 year); Other	3	3	3
C:\Users\Eva's New Laptop\OneDrive\Eva Documents\WHO Covid\Morocco.PJNZ	Morocco	MAR		Family Planning (FamPlan)	Birth intervals	Male condom; Withdrawal; Periodic abstinence; Traditional (not specified); Standard Daily regimen; Copper-T 380-A IUD (10 year); Other	27	27	27
C:\Users\Eva's New Laptop\OneDrive\Eva Documents\WHO Covid\Morocco.PJNZ	Morocco	MAR		Family Planning (FamPlan)	Risk-adjusted IMR	Male condom; Withdrawal; Periodic abstinence; Traditional (not specified); Standard Daily regimen; Copper-T 380-A IUD (10 year); Other	19	19	18
C:\Users\Eva's New Laptop\OneDrive\Eva Documents\WHO Covid\Morocco.PJNZ	Morocco	MAR		Family Planning (FamPlan)	Risk-adjusted U5MR	Male condom; Withdrawal; Periodic abstinence; Traditional (not specified); Standard Daily regimen; Copper-T 380-A IUD (10 year); Other	22	22	22
C:\Users\Eva's New Laptop\OneDrive\Eva Documents\WHO Covid\Morocco.PJNZ	Morocco	MAR		Family Planning (FamPlan)	Maternal deaths: total	Male condom; Withdrawal; Periodic abstinence; Traditional (not specified); Standard Daily regimen; Copper-T 380-A IUD (10 year); Other	492.88	489.72	487.42
C:\Users\Eva's New Laptop\OneDrive\Eva Documents\WHO Covid\Morocco.PJNZ	Morocco	MAR		Family Planning (FamPlan)	Maternal deaths from wanted births	Male condom; Withdrawal; Periodic abstinence; Traditional (not specified); Standard Daily regimen; Copper-T 380-A IUD (10 year); Other	352.5	349.67	347.44
C:\Users\Eva's New Laptop\OneDrive\Eva Documents\WHO Covid\Morocco.PJNZ	Morocco	MAR		Family Planning (FamPlan)	Maternal deaths from unwanted births	Male condom; Withdrawal; Periodic abstinence; Traditional (not specified); Standard Daily regimen; Copper-T 380-A IUD (10 year); Other	140.39	140.05	139.98
C:\Users\Eva's New Laptop\OneDrive\Eva Documents\WHO Covid\Morocco.PJNZ	Morocco	MAR		Family Planning (FamPlan)	Maternal deaths from treated abortions	Male condom; Withdrawal; Periodic abstinence; Traditional (not specified); Standard Daily regimen; Copper-T 380-A IUD (10 year); Other	0	0	0
C:\Users\Eva's New Laptop\OneDrive\Eva Documents\WHO Covid\Morocco.PJNZ	Morocco	MAR		Family Planning (FamPlan)	Maternal deaths from untreated abortions	Male condom; Withdrawal; Periodic abstinence; Traditional (not specified); Standard Daily regimen; Copper-T 380-A IUD (10 year); Other	0	0	0
C:\Users\Eva's New Laptop\OneDrive\Eva Documents\WHO Covid\Morocco.PJNZ	Morocco	MAR		Family Planning (FamPlan)	Total deaths averted	Male condom; Withdrawal; Periodic abstinence; Traditional (not specified); Standard Daily regimen; Copper-T 380-A IUD (10 year); Other	0	0	0
C:\Users\Eva's New Laptop\OneDrive\Eva Documents\WHO Covid\Morocco.PJNZ	Morocco	MAR		Family Planning (FamPlan)	Total abortions	Male condom; Withdrawal; Periodic abstinence; Traditional (not specified); Standard Daily regimen; Copper-T 380-A IUD (10 year); Other	300294	299566	299412
C:\Users\Eva's New Laptop\OneDrive\Eva Documents\WHO Covid\Morocco.PJNZ	Morocco	MAR		Family Planning (FamPlan)	Illegal abortions	Male condom; Withdrawal; Periodic abstinence; Traditional (not specified); Standard Daily regimen; Copper-T 380-A IUD (10 year); Other	300294	299566	299412
C:\Users\Eva's New Laptop\OneDrive\Eva Documents\WHO Covid\Morocco.PJNZ	Morocco	MAR		Family Planning (FamPlan)	Abortions not needing treatment	Male condom; Withdrawal; Periodic abstinence; Traditional (not specified); Standard Daily regimen; Copper-T 380-A IUD (10 year); Other	300294	299566	299412
C:\Users\Eva's New Laptop\OneDrive\Eva Documents\WHO Covid\Morocco.PJNZ	Morocco	MAR		Family Planning (FamPlan)	Abortions needing treatment	Male condom; Withdrawal; Periodic abstinence; Traditional (not specified); Standard Daily regimen; Copper-T 380-A IUD (10 year); Other	0	0	0
C:\Users\Eva's New Laptop\OneDrive\Eva Documents\WHO Covid\Morocco.PJNZ	Morocco	MAR		Family Planning (FamPlan)	Treated abortions	Male condom; Withdrawal; Periodic abstinence; Traditional (not specified); Standard Daily regimen; Copper-T 380-A IUD (10 year); Other	0	0	0
C:\Users\Eva's New Laptop\OneDrive\Eva Documents\WHO Covid\Morocco.PJNZ	Morocco	MAR		Family Planning (FamPlan)	Untreated abortions	Male condom; Withdrawal; Periodic abstinence; Traditional (not specified); Standard Daily regimen; Copper-T 380-A IUD (10 year); Other	0	0	0
C:\Users\Eva's New Laptop\OneDrive\Eva Documents\WHO Covid\Morocco.PJNZ	Morocco	MAR		Family Planning (FamPlan)	MMR	Male condom; Withdrawal; Periodic abstinence; Traditional (not specified); Standard Daily regimen; Copper-T 380-A IUD (10 year); Other	70	70	70
C:\Users\Eva's New Laptop\OneDrive\Eva Documents\WHO Covid\Morocco.PJNZ	Morocco	MAR		Family Planning (FamPlan)	Abortion deaths per 100,000 abortions	Male condom; Withdrawal; Periodic abstinence; Traditional (not specified); Standard Daily regimen; Copper-T 380-A IUD (10 year); Other	0	0	0
C:\Users\Eva's New Laptop\OneDrive\Eva Documents\WHO Covid\Morocco.PJNZ	Morocco	MAR		Family Planning (FamPlan)	Gross cost	Male condom; Withdrawal; Periodic abstinence; Traditional (not specified); Standard Daily regimen; Copper-T 380-A IUD (10 year); Other	0	0	0
C:\Users\Eva's New Laptop\OneDrive\Eva Documents\WHO Covid\Morocco.PJNZ	Morocco	MAR		Family Planning (FamPlan)	Cost per user	Male condom; Withdrawal; Periodic abstinence; Traditional (not specified); Standard Daily regimen; Copper-T 380-A IUD (10 year); Other	0	0	0
C:\Users\Eva's New Laptop\OneDrive\Eva Documents\WHO Covid\Morocco.PJNZ	Morocco	MAR		Family Planning (FamPlan)	Revenue	Male condom; Withdrawal; Periodic abstinence; Traditional (not specified); Standard Daily regimen; Copper-T 380-A IUD (10 year); Other	0	0	0
C:\Users\Eva's New Laptop\OneDrive\Eva Documents\WHO Covid\Morocco.PJNZ	Morocco	MAR		Family Planning (FamPlan)	Net cost	Male condom; Withdrawal; Periodic abstinence; Traditional (not specified); Standard Daily regimen; Copper-T 380-A IUD (10 year); Other	0	0	0
C:\Users\Eva's New Laptop\OneDrive\Eva Documents\WHO Covid\Morocco.PJNZ	Morocco	MAR		AIDS (AIM)	HIV population	Male+Female	21846	21944	22091
C:\Users\Eva's New Laptop\OneDrive\Eva Documents\WHO Covid\Morocco.PJNZ	Morocco	MAR		AIDS (AIM)	HIV age distribution	0-4; Male+Female	176	144	117
C:\Users\Eva's New Laptop\OneDrive\Eva Documents\WHO Covid\Morocco.PJNZ	Morocco	MAR		AIDS (AIM)	HIV age distribution	5-9; Male+Female	191	189	184
C:\Users\Eva's New Laptop\OneDrive\Eva Documents\WHO Covid\Morocco.PJNZ	Morocco	MAR		AIDS (AIM)	HIV age distribution	10-14 ; Male+Female	168	172	177
C:\Users\Eva's New Laptop\OneDrive\Eva Documents\WHO Covid\Morocco.PJNZ	Morocco	MAR		AIDS (AIM)	HIV age distribution	15-19 ; Male+Female	163	164	166
C:\Users\Eva's New Laptop\OneDrive\Eva Documents\WHO Covid\Morocco.PJNZ	Morocco	MAR		AIDS (AIM)	HIV age distribution	20-24 ; Male+Female	428	379	345
C:\Users\Eva's New Laptop\OneDrive\Eva Documents\WHO Covid\Morocco.PJNZ	Morocco	MAR		AIDS (AIM)	HIV age distribution	25-29 ; Male+Female	1205	1085	978
C:\Users\Eva's New Laptop\OneDrive\Eva Documents\WHO Covid\Morocco.PJNZ	Morocco	MAR		AIDS (AIM)	HIV age distribution	30-34 ; Male+Female	2313	2154	2009
C:\Users\Eva's New Laptop\OneDrive\Eva Documents\WHO Covid\Morocco.PJNZ	Morocco	MAR		AIDS (AIM)	HIV age distribution	35-39 ; Male+Female	3296	3198	3084
C:\Users\Eva's New Laptop\OneDrive\Eva Documents\WHO Covid\Morocco.PJNZ	Morocco	MAR		AIDS (AIM)	HIV age distribution	40-44 ; Male+Female	3582	3566	3552
C:\Users\Eva's New Laptop\OneDrive\Eva Documents\WHO Covid\Morocco.PJNZ	Morocco	MAR		AIDS (AIM)	HIV age distribution	45-49 ; Male+Female	3396	3469	3502
C:\Users\Eva's New Laptop\OneDrive\Eva Documents\WHO Covid\Morocco.PJNZ	Morocco	MAR		AIDS (AIM)	HIV age distribution	50-54 ; Male+Female	2845	2927	3038
C:\Users\Eva's New Laptop\OneDrive\Eva Documents\WHO Covid\Morocco.PJNZ	Morocco	MAR		AIDS (AIM)	HIV age distribution	55-59 ; Male+Female	2080	2195	2316
C:\Users\Eva's New Laptop\OneDrive\Eva Documents\WHO Covid\Morocco.PJNZ	Morocco	MAR		AIDS (AIM)	HIV age distribution	60-64 ; Male+Female	1218	1377	1535
C:\Users\Eva's New Laptop\OneDrive\Eva Documents\WHO Covid\Morocco.PJNZ	Morocco	MAR		AIDS (AIM)	HIV age distribution	65-69 ; Male+Female	521	612	715
C:\Users\Eva's New Laptop\OneDrive\Eva Documents\WHO Covid\Morocco.PJNZ	Morocco	MAR		AIDS (AIM)	HIV age distribution	70-74 ; Male+Female	175	210	254
C:\Users\Eva's New Laptop\OneDrive\Eva Documents\WHO Covid\Morocco.PJNZ	Morocco	MAR		AIDS (AIM)	HIV age distribution	75-79 ; Male+Female	68	78	89
C:\Users\Eva's New Laptop\OneDrive\Eva Documents\WHO Covid\Morocco.PJNZ	Morocco	MAR		AIDS (AIM)	HIV age distribution	80+ ; Male+Female	21	25	30
C:\Users\Eva's New Laptop\OneDrive\Eva Documents\WHO Covid\Morocco.PJNZ	Morocco	MAR		AIDS (AIM)	HIV age distribution 0-80+	Age 0; Total Region; Male+Female	22	21	21
C:\Users\Eva's New Laptop\OneDrive\Eva Documents\WHO Covid\Morocco.PJNZ	Morocco	MAR		AIDS (AIM)	HIV age distribution 0-80+	Age 1; Total Region; Male+Female	38	18	17
C:\Users\Eva's New Laptop\OneDrive\Eva Documents\WHO Covid\Morocco.PJNZ	Morocco	MAR		AIDS (AIM)	HIV age distribution 0-80+	Age 2; Total Region; Male+Female	37	32	15
C:\Users\Eva's New Laptop\OneDrive\Eva Documents\WHO Covid\Morocco.PJNZ	Morocco	MAR		AIDS (AIM)	HIV age distribution 0-80+	Age 3; Total Region; Male+Female	38	36	30
C:\Users\Eva's New Laptop\OneDrive\Eva Documents\WHO Covid\Morocco.PJNZ	Morocco	MAR		AIDS (AIM)	HIV age distribution 0-80+	Age 4; Total Region; Male+Female	40	37	35
C:\Users\Eva's New Laptop\OneDrive\Eva Documents\WHO Covid\Morocco.PJNZ	Morocco	MAR		AIDS (AIM)	HIV age distribution 0-80+	Age 5; Total Region; Male+Female	39	39	36
C:\Users\Eva's New Laptop\OneDrive\Eva Documents\WHO Covid\Morocco.PJNZ	Morocco	MAR		AIDS (AIM)	HIV age distribution 0-80+	Age 6; Total Region; Male+Female	41	38	38
C:\Users\Eva's New Laptop\OneDrive\Eva Documents\WHO Covid\Morocco.PJNZ	Morocco	MAR		AIDS (AIM)	HIV age distribution 0-80+	Age 7; Total Region; Male+Female	34	40	37
C:\Users\Eva's New Laptop\OneDrive\Eva Documents\WHO Covid\Morocco.PJNZ	Morocco	MAR		AIDS (AIM)	HIV age distribution 0-80+	Age 8; Total Region; Male+Female	39	34	39
C:\Users\Eva's New Laptop\OneDrive\Eva Documents\WHO Covid\Morocco.PJNZ	Morocco	MAR		AIDS (AIM)	HIV age distribution 0-80+	Age 9; Total Region; Male+Female	38	38	33
C:\Users\Eva's New Laptop\OneDrive\Eva Documents\WHO Covid\Morocco.PJNZ	Morocco	MAR		AIDS (AIM)	HIV age distribution 0-80+	Age 10; Total Region; Male+Female	36	37	38
C:\Users\Eva's New Laptop\OneDrive\Eva Documents\WHO Covid\Morocco.PJNZ	Morocco	MAR		AIDS (AIM)	HIV age distribution 0-80+	Age 11; Total Region; Male+Female	36	35	37
C:\Users\Eva's New Laptop\OneDrive\Eva Documents\WHO Covid\Morocco.PJNZ	Morocco	MAR		AIDS (AIM)	HIV age distribution 0-80+	Age 12; Total Region; Male+Female	35	36	35
C:\Users\Eva's New Laptop\OneDrive\Eva Documents\WHO Covid\Morocco.PJNZ	Morocco	MAR		AIDS (AIM)	HIV age distribution 0-80+	Age 13; Total Region; Male+Female	31	34	35
C:\Users\Eva's New Laptop\OneDrive\Eva Documents\WHO Covid\Morocco.PJNZ	Morocco	MAR		AIDS (AIM)	HIV age distribution 0-80+	Age 14; Total Region; Male+Female	30	30	33
C:\Users\Eva's New Laptop\OneDrive\Eva Documents\WHO Covid\Morocco.PJNZ	Morocco	MAR		AIDS (AIM)	HIV age distribution 0-80+	Age 15; Total Region; Male+Female	31	31	30
C:\Users\Eva's New Laptop\OneDrive\Eva Documents\WHO Covid\Morocco.PJNZ	Morocco	MAR		AIDS (AIM)	HIV age distribution 0-80+	Age 16; Total Region; Male+Female	30	31	31
C:\Users\Eva's New Laptop\OneDrive\Eva Documents\WHO Covid\Morocco.PJNZ	Morocco	MAR		AIDS (AIM)	HIV age distribution 0-80+	Age 17; Total Region; Male+Female	30	31	33
C:\Users\Eva's New Laptop\OneDrive\Eva Documents\WHO Covid\Morocco.PJNZ	Morocco	MAR		AIDS (AIM)	HIV age distribution 0-80+	Age 18; Total Region; Male+Female	33	33	34
C:\Users\Eva's New Laptop\OneDrive\Eva Documents\WHO Covid\Morocco.PJNZ	Morocco	MAR		AIDS (AIM)	HIV age distribution 0-80+	Age 19; Total Region; Male+Female	40	38	37
C:\Users\Eva's New Laptop\OneDrive\Eva Documents\WHO Covid\Morocco.PJNZ	Morocco	MAR		AIDS (AIM)	HIV age distribution 0-80+	Age 20; Total Region; Male+Female	49	46	43
C:\Users\Eva's New Laptop\OneDrive\Eva Documents\WHO Covid\Morocco.PJNZ	Morocco	MAR		AIDS (AIM)	HIV age distribution 0-80+	Age 21; Total Region; Male+Female	63	56	53
C:\Users\Eva's New Laptop\OneDrive\Eva Documents\WHO Covid\Morocco.PJNZ	Morocco	MAR		AIDS (AIM)	HIV age distribution 0-80+	Age 22; Total Region; Male+Female	81	72	65
C:\Users\Eva's New Laptop\OneDrive\Eva Documents\WHO Covid\Morocco.PJNZ	Morocco	MAR		AIDS (AIM)	HIV age distribution 0-80+	Age 23; Total Region; Male+Female	104	91	82
C:\Users\Eva's New Laptop\OneDrive\Eva Documents\WHO Covid\Morocco.PJNZ	Morocco	MAR		AIDS (AIM)	HIV age distribution 0-80+	Age 24; Total Region; Male+Female	131	115	102
C:\Users\Eva's New Laptop\OneDrive\Eva Documents\WHO Covid\Morocco.PJNZ	Morocco	MAR		AIDS (AIM)	HIV age distribution 0-80+	Age 25; Total Region; Male+Female	163	143	127
C:\Users\Eva's New Laptop\OneDrive\Eva Documents\WHO Covid\Morocco.PJNZ	Morocco	MAR		AIDS (AIM)	HIV age distribution 0-80+	Age 26; Total Region; Male+Female	199	177	157
C:\Users\Eva's New Laptop\OneDrive\Eva Documents\WHO Covid\Morocco.PJNZ	Morocco	MAR		AIDS (AIM)	HIV age distribution 0-80+	Age 27; Total Region; Male+Female	239	214	192
C:\Users\Eva's New Laptop\OneDrive\Eva Documents\WHO Covid\Morocco.PJNZ	Morocco	MAR		AIDS (AIM)	HIV age distribution 0-80+	Age 28; Total Region; Male+Female	280	254	230
C:\Users\Eva's New Laptop\OneDrive\Eva Documents\WHO Covid\Morocco.PJNZ	Morocco	MAR		AIDS (AIM)	HIV age distribution 0-80+	Age 29; Total Region; Male+Female	324	296	271
C:\Users\Eva's New Laptop\OneDrive\Eva Documents\WHO Covid\Morocco.PJNZ	Morocco	MAR		AIDS (AIM)	HIV age distribution 0-80+	Age 30; Total Region; Male+Female	368	340	313
C:\Users\Eva's New Laptop\OneDrive\Eva Documents\WHO Covid\Morocco.PJNZ	Morocco	MAR		AIDS (AIM)	HIV age distribution 0-80+	Age 31; Total Region; Male+Female	414	385	357
C:\Users\Eva's New Laptop\OneDrive\Eva Documents\WHO Covid\Morocco.PJNZ	Morocco	MAR		AIDS (AIM)	HIV age distribution 0-80+	Age 32; Total Region; Male+Female	461	429	401
C:\Users\Eva's New Laptop\OneDrive\Eva Documents\WHO Covid\Morocco.PJNZ	Morocco	MAR		AIDS (AIM)	HIV age distribution 0-80+	Age 33; Total Region; Male+Female	510	476	446
C:\Users\Eva's New Laptop\OneDrive\Eva Documents\WHO Covid\Morocco.PJNZ	Morocco	MAR		AIDS (AIM)	HIV age distribution 0-80+	Age 34; Total Region; Male+Female	559	524	491
C:\Users\Eva's New Laptop\OneDrive\Eva Documents\WHO Covid\Morocco.PJNZ	Morocco	MAR		AIDS (AIM)	HIV age distribution 0-80+	Age 35; Total Region; Male+Female	604	572	538
C:\Users\Eva's New Laptop\OneDrive\Eva Documents\WHO Covid\Morocco.PJNZ	Morocco	MAR		AIDS (AIM)	HIV age distribution 0-80+	Age 36; Total Region; Male+Female	640	615	584
C:\Users\Eva's New Laptop\OneDrive\Eva Documents\WHO Covid\Morocco.PJNZ	Morocco	MAR		AIDS (AIM)	HIV age distribution 0-80+	Age 37; Total Region; Male+Female	666	648	625
C:\Users\Eva's New Laptop\OneDrive\Eva Documents\WHO Covid\Morocco.PJNZ	Morocco	MAR		AIDS (AIM)	HIV age distribution 0-80+	Age 38; Total Region; Male+Female	686	673	657
C:\Users\Eva's New Laptop\OneDrive\Eva Documents\WHO Covid\Morocco.PJNZ	Morocco	MAR		AIDS (AIM)	HIV age distribution 0-80+	Age 39; Total Region; Male+Female	701	691	680
C:\Users\Eva's New Laptop\OneDrive\Eva Documents\WHO Covid\Morocco.PJNZ	Morocco	MAR		AIDS (AIM)	HIV age distribution 0-80+	Age 40; Total Region; Male+Female	710	704	696
C:\Users\Eva's New Laptop\OneDrive\Eva Documents\WHO Covid\Morocco.PJNZ	Morocco	MAR		AIDS (AIM)	HIV age distribution 0-80+	Age 41; Total Region; Male+Female	717	712	707
C:\Users\Eva's New Laptop\OneDrive\Eva Documents\WHO Covid\Morocco.PJNZ	Morocco	MAR		AIDS (AIM)	HIV age distribution 0-80+	Age 42; Total Region; Male+Female	719	717	714
C:\Users\Eva's New Laptop\OneDrive\Eva Documents\WHO Covid\Morocco.PJNZ	Morocco	MAR		AIDS (AIM)	HIV age distribution 0-80+	Age 43; Total Region; Male+Female	719	718	717
C:\Users\Eva's New Laptop\OneDrive\Eva Documents\WHO Covid\Morocco.PJNZ	Morocco	MAR		AIDS (AIM)	HIV age distribution 0-80+	Age 44; Total Region; Male+Female	716	716	717
C:\Users\Eva's New Laptop\OneDrive\Eva Documents\WHO Covid\Morocco.PJNZ	Morocco	MAR		AIDS (AIM)	HIV age distribution 0-80+	Age 45; Total Region; Male+Female	712	713	715
C:\Users\Eva's New Laptop\OneDrive\Eva Documents\WHO Covid\Morocco.PJNZ	Morocco	MAR		AIDS (AIM)	HIV age distribution 0-80+	Age 46; Total Region; Male+Female	703	707	711
C:\Users\Eva's New Laptop\OneDrive\Eva Documents\WHO Covid\Morocco.PJNZ	Morocco	MAR		AIDS (AIM)	HIV age distribution 0-80+	Age 47; Total Region; Male+Female	690	697	704
C:\Users\Eva's New Laptop\OneDrive\Eva Documents\WHO Covid\Morocco.PJNZ	Morocco	MAR		AIDS (AIM)	HIV age distribution 0-80+	Age 48; Total Region; Male+Female	674	684	693
C:\Users\Eva's New Laptop\OneDrive\Eva Documents\WHO Covid\Morocco.PJNZ	Morocco	MAR		AIDS (AIM)	HIV age distribution 0-80+	Age 49; Total Region; Male+Female	618	668	680
C:\Users\Eva's New Laptop\OneDrive\Eva Documents\WHO Covid\Morocco.PJNZ	Morocco	MAR		AIDS (AIM)	HIV age distribution 0-80+	Age 50; Total Region; Male+Female	627	612	663
C:\Users\Eva's New Laptop\OneDrive\Eva Documents\WHO Covid\Morocco.PJNZ	Morocco	MAR		AIDS (AIM)	HIV age distribution 0-80+	Age 51; Total Region; Male+Female	604	620	607
C:\Users\Eva's New Laptop\OneDrive\Eva Documents\WHO Covid\Morocco.PJNZ	Morocco	MAR		AIDS (AIM)	HIV age distribution 0-80+	Age 52; Total Region; Male+Female	572	598	615
C:\Users\Eva's New Laptop\OneDrive\Eva Documents\WHO Covid\Morocco.PJNZ	Morocco	MAR		AIDS (AIM)	HIV age distribution 0-80+	Age 53; Total Region; Male+Female	538	566	592
C:\Users\Eva's New Laptop\OneDrive\Eva Documents\WHO Covid\Morocco.PJNZ	Morocco	MAR		AIDS (AIM)	HIV age distribution 0-80+	Age 54; Total Region; Male+Female	504	531	560
C:\Users\Eva's New Laptop\OneDrive\Eva Documents\WHO Covid\Morocco.PJNZ	Morocco	MAR		AIDS (AIM)	HIV age distribution 0-80+	Age 55; Total Region; Male+Female	473	497	526
C:\Users\Eva's New Laptop\OneDrive\Eva Documents\WHO Covid\Morocco.PJNZ	Morocco	MAR		AIDS (AIM)	HIV age distribution 0-80+	Age 56; Total Region; Male+Female	445	466	492
C:\Users\Eva's New Laptop\OneDrive\Eva Documents\WHO Covid\Morocco.PJNZ	Morocco	MAR		AIDS (AIM)	HIV age distribution 0-80+	Age 57; Total Region; Male+Female	417	438	461
C:\Users\Eva's New Laptop\OneDrive\Eva Documents\WHO Covid\Morocco.PJNZ	Morocco	MAR		AIDS (AIM)	HIV age distribution 0-80+	Age 58; Total Region; Male+Female	388	411	433
C:\Users\Eva's New Laptop\OneDrive\Eva Documents\WHO Covid\Morocco.PJNZ	Morocco	MAR		AIDS (AIM)	HIV age distribution 0-80+	Age 59; Total Region; Male+Female	356	382	406
C:\Users\Eva's New Laptop\OneDrive\Eva Documents\WHO Covid\Morocco.PJNZ	Morocco	MAR		AIDS (AIM)	HIV age distribution 0-80+	Age 60; Total Region; Male+Female	320	350	377
C:\Users\Eva's New Laptop\OneDrive\Eva Documents\WHO Covid\Morocco.PJNZ	Morocco	MAR		AIDS (AIM)	HIV age distribution 0-80+	Age 61; Total Region; Male+Female	281	314	345
C:\Users\Eva's New Laptop\OneDrive\Eva Documents\WHO Covid\Morocco.PJNZ	Morocco	MAR		AIDS (AIM)	HIV age distribution 0-80+	Age 62; Total Region; Male+Female	241	276	309
C:\Users\Eva's New Laptop\OneDrive\Eva Documents\WHO Covid\Morocco.PJNZ	Morocco	MAR		AIDS (AIM)	HIV age distribution 0-80+	Age 63; Total Region; Male+Female	204	236	271
C:\Users\Eva's New Laptop\OneDrive\Eva Documents\WHO Covid\Morocco.PJNZ	Morocco	MAR		AIDS (AIM)	HIV age distribution 0-80+	Age 64; Total Region; Male+Female	172	200	232
C:\Users\Eva's New Laptop\OneDrive\Eva Documents\WHO Covid\Morocco.PJNZ	Morocco	MAR		AIDS (AIM)	HIV age distribution 0-80+	Age 65; Total Region; Male+Female	147	169	196
C:\Users\Eva's New Laptop\OneDrive\Eva Documents\WHO Covid\Morocco.PJNZ	Morocco	MAR		AIDS (AIM)	HIV age distribution 0-80+	Age 66; Total Region; Male+Female	124	143	165
C:\Users\Eva's New Laptop\OneDrive\Eva Documents\WHO Covid\Morocco.PJNZ	Morocco	MAR		AIDS (AIM)	HIV age distribution 0-80+	Age 67; Total Region; Male+Female	102	121	140
C:\Users\Eva's New Laptop\OneDrive\Eva Documents\WHO Covid\Morocco.PJNZ	Morocco	MAR		AIDS (AIM)	HIV age distribution 0-80+	Age 68; Total Region; Male+Female	82	99	118
C:\Users\Eva's New Laptop\OneDrive\Eva Documents\WHO Covid\Morocco.PJNZ	Morocco	MAR		AIDS (AIM)	HIV age distribution 0-80+	Age 69; Total Region; Male+Female	66	80	97
C:\Users\Eva's New Laptop\OneDrive\Eva Documents\WHO Covid\Morocco.PJNZ	Morocco	MAR		AIDS (AIM)	HIV age distribution 0-80+	Age 70; Total Region; Male+Female	51	64	78
C:\Users\Eva's New Laptop\OneDrive\Eva Documents\WHO Covid\Morocco.PJNZ	Morocco	MAR		AIDS (AIM)	HIV age distribution 0-80+	Age 71; Total Region; Male+Female	40	49	62
C:\Users\Eva's New Laptop\OneDrive\Eva Documents\WHO Covid\Morocco.PJNZ	Morocco	MAR		AIDS (AIM)	HIV age distribution 0-80+	Age 72; Total Region; Male+Female	33	39	47
C:\Users\Eva's New Laptop\OneDrive\Eva Documents\WHO Covid\Morocco.PJNZ	Morocco	MAR		AIDS (AIM)	HIV age distribution 0-80+	Age 73; Total Region; Male+Female	28	31	37
C:\Users\Eva's New Laptop\OneDrive\Eva Documents\WHO Covid\Morocco.PJNZ	Morocco	MAR		AIDS (AIM)	HIV age distribution 0-80+	Age 74; Total Region; Male+Female	23	26	30
C:\Users\Eva's New Laptop\OneDrive\Eva Documents\WHO Covid\Morocco.PJNZ	Morocco	MAR		AIDS (AIM)	HIV age distribution 0-80+	Age 75; Total Region; Male+Female	19	22	25
C:\Users\Eva's New Laptop\OneDrive\Eva Documents\WHO Covid\Morocco.PJNZ	Morocco	MAR		AIDS (AIM)	HIV age distribution 0-80+	Age 76; Total Region; Male+Female	16	18	21
C:\Users\Eva's New Laptop\OneDrive\Eva Documents\WHO Covid\Morocco.PJNZ	Morocco	MAR		AIDS (AIM)	HIV age distribution 0-80+	Age 77; Total Region; Male+Female	13	15	17
C:\Users\Eva's New Laptop\OneDrive\Eva Documents\WHO Covid\Morocco.PJNZ	Morocco	MAR		AIDS (AIM)	HIV age distribution 0-80+	Age 78; Total Region; Male+Female	11	12	14
C:\Users\Eva's New Laptop\OneDrive\Eva Documents\WHO Covid\Morocco.PJNZ	Morocco	MAR		AIDS (AIM)	HIV age distribution 0-80+	Age 79; Total Region; Male+Female	9	10	12
C:\Users\Eva's New Laptop\OneDrive\Eva Documents\WHO Covid\Morocco.PJNZ	Morocco	MAR		AIDS (AIM)	HIV age distribution 0-80+	Age 80; Total Region; Male+Female	21	25	30
C:\Users\Eva's New Laptop\OneDrive\Eva Documents\WHO Covid\Morocco.PJNZ	Morocco	MAR		AIDS (AIM)	New infections by age	0-4; Male+Female	33	28	27
C:\Users\Eva's New Laptop\OneDrive\Eva Documents\WHO Covid\Morocco.PJNZ	Morocco	MAR		AIDS (AIM)	New infections by age	5-9; Male+Female	0	0	0
C:\Users\Eva's New Laptop\OneDrive\Eva Documents\WHO Covid\Morocco.PJNZ	Morocco	MAR		AIDS (AIM)	New infections by age	10-14 ; Male+Female	0	0	0
C:\Users\Eva's New Laptop\OneDrive\Eva Documents\WHO Covid\Morocco.PJNZ	Morocco	MAR		AIDS (AIM)	New infections by age	15-19 ; Male+Female	20	12	12
C:\Users\Eva's New Laptop\OneDrive\Eva Documents\WHO Covid\Morocco.PJNZ	Morocco	MAR		AIDS (AIM)	New infections by age	20-24 ; Male+Female	79	47	47
C:\Users\Eva's New Laptop\OneDrive\Eva Documents\WHO Covid\Morocco.PJNZ	Morocco	MAR		AIDS (AIM)	New infections by age	25-29 ; Male+Female	147	86	85
C:\Users\Eva's New Laptop\OneDrive\Eva Documents\WHO Covid\Morocco.PJNZ	Morocco	MAR		AIDS (AIM)	New infections by age	30-34 ; Male+Female	180	104	105
C:\Users\Eva's New Laptop\OneDrive\Eva Documents\WHO Covid\Morocco.PJNZ	Morocco	MAR		AIDS (AIM)	New infections by age	35-39 ; Male+Female	156	91	93
C:\Users\Eva's New Laptop\OneDrive\Eva Documents\WHO Covid\Morocco.PJNZ	Morocco	MAR		AIDS (AIM)	New infections by age	40-44 ; Male+Female	97	57	59
C:\Users\Eva's New Laptop\OneDrive\Eva Documents\WHO Covid\Morocco.PJNZ	Morocco	MAR		AIDS (AIM)	New infections by age	45-49 ; Male+Female	51	30	30
C:\Users\Eva's New Laptop\OneDrive\Eva Documents\WHO Covid\Morocco.PJNZ	Morocco	MAR		AIDS (AIM)	New infections by age	50-54 ; Male+Female	30	17	17
C:\Users\Eva's New Laptop\OneDrive\Eva Documents\WHO Covid\Morocco.PJNZ	Morocco	MAR		AIDS (AIM)	New infections by age	55-59 ; Male+Female	14	8	8
C:\Users\Eva's New Laptop\OneDrive\Eva Documents\WHO Covid\Morocco.PJNZ	Morocco	MAR		AIDS (AIM)	New infections by age	60-64 ; Male+Female	7	4	4
C:\Users\Eva's New Laptop\OneDrive\Eva Documents\WHO Covid\Morocco.PJNZ	Morocco	MAR		AIDS (AIM)	New infections by age	65-69 ; Male+Female	1	0.826675	0.870892
C:\Users\Eva's New Laptop\OneDrive\Eva Documents\WHO Covid\Morocco.PJNZ	Morocco	MAR		AIDS (AIM)	New infections by age	70-74 ; Male+Female	0.177915	0.101478	0.108818
C:\Users\Eva's New Laptop\OneDrive\Eva Documents\WHO Covid\Morocco.PJNZ	Morocco	MAR		AIDS (AIM)	New infections by age	75-79 ; Male+Female	0.463504	0.263981	0.26635
C:\Users\Eva's New Laptop\OneDrive\Eva Documents\WHO Covid\Morocco.PJNZ	Morocco	MAR		AIDS (AIM)	New infections by age	80+ ; Male+Female	0	0	0
C:\Users\Eva's New Laptop\OneDrive\Eva Documents\WHO Covid\Morocco.PJNZ	Morocco	MAR		AIDS (AIM)	New infections by age 0-80+	Age 0; Total Region; Male+Female	32	27	26
C:\Users\Eva's New Laptop\OneDrive\Eva Documents\WHO Covid\Morocco.PJNZ	Morocco	MAR		AIDS (AIM)	New infections by age 0-80+	Age 1; Total Region; Male+Female	1	1	1
C:\Users\Eva's New Laptop\OneDrive\Eva Documents\WHO Covid\Morocco.PJNZ	Morocco	MAR		AIDS (AIM)	New infections by age 0-80+	Age 2; Total Region; Male+Female	0	0	0
C:\Users\Eva's New Laptop\OneDrive\Eva Documents\WHO Covid\Morocco.PJNZ	Morocco	MAR		AIDS (AIM)	New infections by age 0-80+	Age 3; Total Region; Male+Female	0	0	0
C:\Users\Eva's New Laptop\OneDrive\Eva Documents\WHO Covid\Morocco.PJNZ	Morocco	MAR		AIDS (AIM)	New infections by age 0-80+	Age 4; Total Region; Male+Female	0	0	0
C:\Users\Eva's New Laptop\OneDrive\Eva Documents\WHO Covid\Morocco.PJNZ	Morocco	MAR		AIDS (AIM)	New infections by age 0-80+	Age 5; Total Region; Male+Female	0	0	0
C:\Users\Eva's New Laptop\OneDrive\Eva Documents\WHO Covid\Morocco.PJNZ	Morocco	MAR		AIDS (AIM)	New infections by age 0-80+	Age 6; Total Region; Male+Female	0	0	0
C:\Users\Eva's New Laptop\OneDrive\Eva Documents\WHO Covid\Morocco.PJNZ	Morocco	MAR		AIDS (AIM)	New infections by age 0-80+	Age 7; Total Region; Male+Female	0	0	0
C:\Users\Eva's New Laptop\OneDrive\Eva Documents\WHO Covid\Morocco.PJNZ	Morocco	MAR		AIDS (AIM)	New infections by age 0-80+	Age 8; Total Region; Male+Female	0	0	0
C:\Users\Eva's New Laptop\OneDrive\Eva Documents\WHO Covid\Morocco.PJNZ	Morocco	MAR		AIDS (AIM)	New infections by age 0-80+	Age 9; Total Region; Male+Female	0	0	0
C:\Users\Eva's New Laptop\OneDrive\Eva Documents\WHO Covid\Morocco.PJNZ	Morocco	MAR		AIDS (AIM)	New infections by age 0-80+	Age 10; Total Region; Male+Female	0	0	0
C:\Users\Eva's New Laptop\OneDrive\Eva Documents\WHO Covid\Morocco.PJNZ	Morocco	MAR		AIDS (AIM)	New infections by age 0-80+	Age 11; Total Region; Male+Female	0	0	0
C:\Users\Eva's New Laptop\OneDrive\Eva Documents\WHO Covid\Morocco.PJNZ	Morocco	MAR		AIDS (AIM)	New infections by age 0-80+	Age 12; Total Region; Male+Female	0	0	0
C:\Users\Eva's New Laptop\OneDrive\Eva Documents\WHO Covid\Morocco.PJNZ	Morocco	MAR		AIDS (AIM)	New infections by age 0-80+	Age 13; Total Region; Male+Female	0	0	0
C:\Users\Eva's New Laptop\OneDrive\Eva Documents\WHO Covid\Morocco.PJNZ	Morocco	MAR		AIDS (AIM)	New infections by age 0-80+	Age 14; Total Region; Male+Female	0	0	0
C:\Users\Eva's New Laptop\OneDrive\Eva Documents\WHO Covid\Morocco.PJNZ	Morocco	MAR		AIDS (AIM)	New infections by age 0-80+	Age 15; Total Region; Male+Female	1	1	1
C:\Users\Eva's New Laptop\OneDrive\Eva Documents\WHO Covid\Morocco.PJNZ	Morocco	MAR		AIDS (AIM)	New infections by age 0-80+	Age 16; Total Region; Male+Female	2	1	1
C:\Users\Eva's New Laptop\OneDrive\Eva Documents\WHO Covid\Morocco.PJNZ	Morocco	MAR		AIDS (AIM)	New infections by age 0-80+	Age 17; Total Region; Male+Female	3	2	2
C:\Users\Eva's New Laptop\OneDrive\Eva Documents\WHO Covid\Morocco.PJNZ	Morocco	MAR		AIDS (AIM)	New infections by age 0-80+	Age 18; Total Region; Male+Female	5	3	3
C:\Users\Eva's New Laptop\OneDrive\Eva Documents\WHO Covid\Morocco.PJNZ	Morocco	MAR		AIDS (AIM)	New infections by age 0-80+	Age 19; Total Region; Male+Female	8	5	5
C:\Users\Eva's New Laptop\OneDrive\Eva Documents\WHO Covid\Morocco.PJNZ	Morocco	MAR		AIDS (AIM)	New infections by age 0-80+	Age 20; Total Region; Male+Female	10	6	6
C:\Users\Eva's New Laptop\OneDrive\Eva Documents\WHO Covid\Morocco.PJNZ	Morocco	MAR		AIDS (AIM)	New infections by age 0-80+	Age 21; Total Region; Male+Female	13	8	8
C:\Users\Eva's New Laptop\OneDrive\Eva Documents\WHO Covid\Morocco.PJNZ	Morocco	MAR		AIDS (AIM)	New infections by age 0-80+	Age 22; Total Region; Male+Female	16	9	9
C:\Users\Eva's New Laptop\OneDrive\Eva Documents\WHO Covid\Morocco.PJNZ	Morocco	MAR		AIDS (AIM)	New infections by age 0-80+	Age 23; Total Region; Male+Female	19	11	11
C:\Users\Eva's New Laptop\OneDrive\Eva Documents\WHO Covid\Morocco.PJNZ	Morocco	MAR		AIDS (AIM)	New infections by age 0-80+	Age 24; Total Region; Male+Female	21	13	12
C:\Users\Eva's New Laptop\OneDrive\Eva Documents\WHO Covid\Morocco.PJNZ	Morocco	MAR		AIDS (AIM)	New infections by age 0-80+	Age 25; Total Region; Male+Female	24	14	14
C:\Users\Eva's New Laptop\OneDrive\Eva Documents\WHO Covid\Morocco.PJNZ	Morocco	MAR		AIDS (AIM)	New infections by age 0-80+	Age 26; Total Region; Male+Female	27	16	16
C:\Users\Eva's New Laptop\OneDrive\Eva Documents\WHO Covid\Morocco.PJNZ	Morocco	MAR		AIDS (AIM)	New infections by age 0-80+	Age 27; Total Region; Male+Female	30	17	17
C:\Users\Eva's New Laptop\OneDrive\Eva Documents\WHO Covid\Morocco.PJNZ	Morocco	MAR		AIDS (AIM)	New infections by age 0-80+	Age 28; Total Region; Male+Female	32	19	19
C:\Users\Eva's New Laptop\OneDrive\Eva Documents\WHO Covid\Morocco.PJNZ	Morocco	MAR		AIDS (AIM)	New infections by age 0-80+	Age 29; Total Region; Male+Female	34	20	20
C:\Users\Eva's New Laptop\OneDrive\Eva Documents\WHO Covid\Morocco.PJNZ	Morocco	MAR		AIDS (AIM)	New infections by age 0-80+	Age 30; Total Region; Male+Female	35	20	21
C:\Users\Eva's New Laptop\OneDrive\Eva Documents\WHO Covid\Morocco.PJNZ	Morocco	MAR		AIDS (AIM)	New infections by age 0-80+	Age 31; Total Region; Male+Female	36	21	21
C:\Users\Eva's New Laptop\OneDrive\Eva Documents\WHO Covid\Morocco.PJNZ	Morocco	MAR		AIDS (AIM)	New infections by age 0-80+	Age 32; Total Region; Male+Female	36	21	21
C:\Users\Eva's New Laptop\OneDrive\Eva Documents\WHO Covid\Morocco.PJNZ	Morocco	MAR		AIDS (AIM)	New infections by age 0-80+	Age 33; Total Region; Male+Female	36	21	21
C:\Users\Eva's New Laptop\OneDrive\Eva Documents\WHO Covid\Morocco.PJNZ	Morocco	MAR		AIDS (AIM)	New infections by age 0-80+	Age 34; Total Region; Male+Female	36	21	21
C:\Users\Eva's New Laptop\OneDrive\Eva Documents\WHO Covid\Morocco.PJNZ	Morocco	MAR		AIDS (AIM)	New infections by age 0-80+	Age 35; Total Region; Male+Female	35	20	20
C:\Users\Eva's New Laptop\OneDrive\Eva Documents\WHO Covid\Morocco.PJNZ	Morocco	MAR		AIDS (AIM)	New infections by age 0-80+	Age 36; Total Region; Male+Female	33	20	20
C:\Users\Eva's New Laptop\OneDrive\Eva Documents\WHO Covid\Morocco.PJNZ	Morocco	MAR		AIDS (AIM)	New infections by age 0-80+	Age 37; Total Region; Male+Female	31	18	19
C:\Users\Eva's New Laptop\OneDrive\Eva Documents\WHO Covid\Morocco.PJNZ	Morocco	MAR		AIDS (AIM)	New infections by age 0-80+	Age 38; Total Region; Male+Female	29	17	18
C:\Users\Eva's New Laptop\OneDrive\Eva Documents\WHO Covid\Morocco.PJNZ	Morocco	MAR		AIDS (AIM)	New infections by age 0-80+	Age 39; Total Region; Male+Female	27	16	16
C:\Users\Eva's New Laptop\OneDrive\Eva Documents\WHO Covid\Morocco.PJNZ	Morocco	MAR		AIDS (AIM)	New infections by age 0-80+	Age 40; Total Region; Male+Female	24	14	15
C:\Users\Eva's New Laptop\OneDrive\Eva Documents\WHO Covid\Morocco.PJNZ	Morocco	MAR		AIDS (AIM)	New infections by age 0-80+	Age 41; Total Region; Male+Female	22	13	13
C:\Users\Eva's New Laptop\OneDrive\Eva Documents\WHO Covid\Morocco.PJNZ	Morocco	MAR		AIDS (AIM)	New infections by age 0-80+	Age 42; Total Region; Male+Female	19	11	12
C:\Users\Eva's New Laptop\OneDrive\Eva Documents\WHO Covid\Morocco.PJNZ	Morocco	MAR		AIDS (AIM)	New infections by age 0-80+	Age 43; Total Region; Male+Female	17	10	10
C:\Users\Eva's New Laptop\OneDrive\Eva Documents\WHO Covid\Morocco.PJNZ	Morocco	MAR		AIDS (AIM)	New infections by age 0-80+	Age 44; Total Region; Male+Female	15	9	9
C:\Users\Eva's New Laptop\OneDrive\Eva Documents\WHO Covid\Morocco.PJNZ	Morocco	MAR		AIDS (AIM)	New infections by age 0-80+	Age 45; Total Region; Male+Female	13	8	8
C:\Users\Eva's New Laptop\OneDrive\Eva Documents\WHO Covid\Morocco.PJNZ	Morocco	MAR		AIDS (AIM)	New infections by age 0-80+	Age 46; Total Region; Male+Female	11	7	7
C:\Users\Eva's New Laptop\OneDrive\Eva Documents\WHO Covid\Morocco.PJNZ	Morocco	MAR		AIDS (AIM)	New infections by age 0-80+	Age 47; Total Region; Male+Female	10	6	6
C:\Users\Eva's New Laptop\OneDrive\Eva Documents\WHO Covid\Morocco.PJNZ	Morocco	MAR		AIDS (AIM)	New infections by age 0-80+	Age 48; Total Region; Male+Female	9	5	5
C:\Users\Eva's New Laptop\OneDrive\Eva Documents\WHO Covid\Morocco.PJNZ	Morocco	MAR		AIDS (AIM)	New infections by age 0-80+	Age 49; Total Region; Male+Female	8	5	5
C:\Users\Eva's New Laptop\OneDrive\Eva Documents\WHO Covid\Morocco.PJNZ	Morocco	MAR		AIDS (AIM)	New infections by age 0-80+	Age 50; Total Region; Male+Female	7	4	4
C:\Users\Eva's New Laptop\OneDrive\Eva Documents\WHO Covid\Morocco.PJNZ	Morocco	MAR		AIDS (AIM)	New infections by age 0-80+	Age 51; Total Region; Male+Female	7	4	4
C:\Users\Eva's New Laptop\OneDrive\Eva Documents\WHO Covid\Morocco.PJNZ	Morocco	MAR		AIDS (AIM)	New infections by age 0-80+	Age 52; Total Region; Male+Female	6	4	4
C:\Users\Eva's New Laptop\OneDrive\Eva Documents\WHO Covid\Morocco.PJNZ	Morocco	MAR		AIDS (AIM)	New infections by age 0-80+	Age 53; Total Region; Male+Female	5	3	3
C:\Users\Eva's New Laptop\OneDrive\Eva Documents\WHO Covid\Morocco.PJNZ	Morocco	MAR		AIDS (AIM)	New infections by age 0-80+	Age 54; Total Region; Male+Female	4	3	3
C:\Users\Eva's New Laptop\OneDrive\Eva Documents\WHO Covid\Morocco.PJNZ	Morocco	MAR		AIDS (AIM)	New infections by age 0-80+	Age 55; Total Region; Male+Female	4	2	2
C:\Users\Eva's New Laptop\OneDrive\Eva Documents\WHO Covid\Morocco.PJNZ	Morocco	MAR		AIDS (AIM)	New infections by age 0-80+	Age 56; Total Region; Male+Female	3	2	2
C:\Users\Eva's New Laptop\OneDrive\Eva Documents\WHO Covid\Morocco.PJNZ	Morocco	MAR		AIDS (AIM)	New infections by age 0-80+	Age 57; Total Region; Male+Female	3	2	2
C:\Users\Eva's New Laptop\OneDrive\Eva Documents\WHO Covid\Morocco.PJNZ	Morocco	MAR		AIDS (AIM)	New infections by age 0-80+	Age 58; Total Region; Male+Female	2	1	1
C:\Users\Eva's New Laptop\OneDrive\Eva Documents\WHO Covid\Morocco.PJNZ	Morocco	MAR		AIDS (AIM)	New infections by age 0-80+	Age 59; Total Region; Male+Female	2	1	1
C:\Users\Eva's New Laptop\OneDrive\Eva Documents\WHO Covid\Morocco.PJNZ	Morocco	MAR		AIDS (AIM)	New infections by age 0-80+	Age 60; Total Region; Male+Female	2	1	1
C:\Users\Eva's New Laptop\OneDrive\Eva Documents\WHO Covid\Morocco.PJNZ	Morocco	MAR		AIDS (AIM)	New infections by age 0-80+	Age 61; Total Region; Male+Female	2	1	1
C:\Users\Eva's New Laptop\OneDrive\Eva Documents\WHO Covid\Morocco.PJNZ	Morocco	MAR		AIDS (AIM)	New infections by age 0-80+	Age 62; Total Region; Male+Female	1	1	1
C:\Users\Eva's New Laptop\OneDrive\Eva Documents\WHO Covid\Morocco.PJNZ	Morocco	MAR		AIDS (AIM)	New infections by age 0-80+	Age 63; Total Region; Male+Female	1	1	1
C:\Users\Eva's New Laptop\OneDrive\Eva Documents\WHO Covid\Morocco.PJNZ	Morocco	MAR		AIDS (AIM)	New infections by age 0-80+	Age 64; Total Region; Male+Female	1	0	1
C:\Users\Eva's New Laptop\OneDrive\Eva Documents\WHO Covid\Morocco.PJNZ	Morocco	MAR		AIDS (AIM)	New infections by age 0-80+	Age 65; Total Region; Male+Female	1	0	0
C:\Users\Eva's New Laptop\OneDrive\Eva Documents\WHO Covid\Morocco.PJNZ	Morocco	MAR		AIDS (AIM)	New infections by age 0-80+	Age 66; Total Region; Male+Female	0	0	0
C:\Users\Eva's New Laptop\OneDrive\Eva Documents\WHO Covid\Morocco.PJNZ	Morocco	MAR		AIDS (AIM)	New infections by age 0-80+	Age 67; Total Region; Male+Female	0	0	0
C:\Users\Eva's New Laptop\OneDrive\Eva Documents\WHO Covid\Morocco.PJNZ	Morocco	MAR		AIDS (AIM)	New infections by age 0-80+	Age 68; Total Region; Male+Female	0	0	0
C:\Users\Eva's New Laptop\OneDrive\Eva Documents\WHO Covid\Morocco.PJNZ	Morocco	MAR		AIDS (AIM)	New infections by age 0-80+	Age 69; Total Region; Male+Female	0	0	0
C:\Users\Eva's New Laptop\OneDrive\Eva Documents\WHO Covid\Morocco.PJNZ	Morocco	MAR		AIDS (AIM)	New infections by age 0-80+	Age 70; Total Region; Male+Female	0	0	0
C:\Users\Eva's New Laptop\OneDrive\Eva Documents\WHO Covid\Morocco.PJNZ	Morocco	MAR		AIDS (AIM)	New infections by age 0-80+	Age 71; Total Region; Male+Female	0	0	0
C:\Users\Eva's New Laptop\OneDrive\Eva Documents\WHO Covid\Morocco.PJNZ	Morocco	MAR		AIDS (AIM)	New infections by age 0-80+	Age 72; Total Region; Male+Female	0	0	0
C:\Users\Eva's New Laptop\OneDrive\Eva Documents\WHO Covid\Morocco.PJNZ	Morocco	MAR		AIDS (AIM)	New infections by age 0-80+	Age 73; Total Region; Male+Female	0	0	0
C:\Users\Eva's New Laptop\OneDrive\Eva Documents\WHO Covid\Morocco.PJNZ	Morocco	MAR		AIDS (AIM)	New infections by age 0-80+	Age 74; Total Region; Male+Female	0	0	0
C:\Users\Eva's New Laptop\OneDrive\Eva Documents\WHO Covid\Morocco.PJNZ	Morocco	MAR		AIDS (AIM)	New infections by age 0-80+	Age 75; Total Region; Male+Female	0	0	0
C:\Users\Eva's New Laptop\OneDrive\Eva Documents\WHO Covid\Morocco.PJNZ	Morocco	MAR		AIDS (AIM)	New infections by age 0-80+	Age 76; Total Region; Male+Female	0	0	0
C:\Users\Eva's New Laptop\OneDrive\Eva Documents\WHO Covid\Morocco.PJNZ	Morocco	MAR		AIDS (AIM)	New infections by age 0-80+	Age 77; Total Region; Male+Female	0	0	0
C:\Users\Eva's New Laptop\OneDrive\Eva Documents\WHO Covid\Morocco.PJNZ	Morocco	MAR		AIDS (AIM)	New infections by age 0-80+	Age 78; Total Region; Male+Female	0	0	0
C:\Users\Eva's New Laptop\OneDrive\Eva Documents\WHO Covid\Morocco.PJNZ	Morocco	MAR		AIDS (AIM)	New infections by age 0-80+	Age 79; Total Region; Male+Female	0	0	0
C:\Users\Eva's New Laptop\OneDrive\Eva Documents\WHO Covid\Morocco.PJNZ	Morocco	MAR		AIDS (AIM)	New infections by age 0-80+	Age 80; Total Region; Male+Female	0	0	0
C:\Users\Eva's New Laptop\OneDrive\Eva Documents\WHO Covid\Morocco.PJNZ	Morocco	MAR		AIDS (AIM)	Number of new HIV infections	Male+Female	814	485	489
C:\Users\Eva's New Laptop\OneDrive\Eva Documents\WHO Covid\Morocco.PJNZ	Morocco	MAR		AIDS (AIM)	Incidence per 1000	Male+Female	0.02	0.01	0.01
C:\Users\Eva's New Laptop\OneDrive\Eva Documents\WHO Covid\Morocco.PJNZ	Morocco	MAR		AIDS (AIM)	Incidence per 1000 by age and sex	0-4; Male+Female	0.009609	0.008292	0.008172
C:\Users\Eva's New Laptop\OneDrive\Eva Documents\WHO Covid\Morocco.PJNZ	Morocco	MAR		AIDS (AIM)	Incidence per 1000 by age and sex	5-9; Male+Female	0	0	0
C:\Users\Eva's New Laptop\OneDrive\Eva Documents\WHO Covid\Morocco.PJNZ	Morocco	MAR		AIDS (AIM)	Incidence per 1000 by age and sex	10-14 ; Male+Female	0	0	0
C:\Users\Eva's New Laptop\OneDrive\Eva Documents\WHO Covid\Morocco.PJNZ	Morocco	MAR		AIDS (AIM)	Incidence per 1000 by age and sex	15-19 ; Male+Female	0.00668	0.004124	0.004132
C:\Users\Eva's New Laptop\OneDrive\Eva Documents\WHO Covid\Morocco.PJNZ	Morocco	MAR		AIDS (AIM)	Incidence per 1000 by age and sex	20-24 ; Male+Female	0.026755	0.016034	0.016104
C:\Users\Eva's New Laptop\OneDrive\Eva Documents\WHO Covid\Morocco.PJNZ	Morocco	MAR		AIDS (AIM)	Incidence per 1000 by age and sex	25-29 ; Male+Female	0.04811	0.028152	0.028029
C:\Users\Eva's New Laptop\OneDrive\Eva Documents\WHO Covid\Morocco.PJNZ	Morocco	MAR		AIDS (AIM)	Incidence per 1000 by age and sex	30-34 ; Male+Female	0.062243	0.035779	0.03577
C:\Users\Eva's New Laptop\OneDrive\Eva Documents\WHO Covid\Morocco.PJNZ	Morocco	MAR		AIDS (AIM)	Incidence per 1000 by age and sex	35-39 ; Male+Female	0.060215	0.034152	0.034002
C:\Users\Eva's New Laptop\OneDrive\Eva Documents\WHO Covid\Morocco.PJNZ	Morocco	MAR		AIDS (AIM)	Incidence per 1000 by age and sex	40-44 ; Male+Female	0.043983	0.025126	0.025192
C:\Users\Eva's New Laptop\OneDrive\Eva Documents\WHO Covid\Morocco.PJNZ	Morocco	MAR		AIDS (AIM)	Incidence per 1000 by age and sex	45-49 ; Male+Female	0.025279	0.014616	0.0145
C:\Users\Eva's New Laptop\OneDrive\Eva Documents\WHO Covid\Morocco.PJNZ	Morocco	MAR		AIDS (AIM)	Incidence per 1000 by age and sex	50-54 ; Male+Female	0.015934	0.009109	0.009188
C:\Users\Eva's New Laptop\OneDrive\Eva Documents\WHO Covid\Morocco.PJNZ	Morocco	MAR		AIDS (AIM)	Incidence per 1000 by age and sex	55-59 ; Male+Female	0.008104	0.004656	0.004664
C:\Users\Eva's New Laptop\OneDrive\Eva Documents\WHO Covid\Morocco.PJNZ	Morocco	MAR		AIDS (AIM)	Incidence per 1000 by age and sex	60-64 ; Male+Female	0.004706	0.002662	0.002626
C:\Users\Eva's New Laptop\OneDrive\Eva Documents\WHO Covid\Morocco.PJNZ	Morocco	MAR		AIDS (AIM)	Incidence per 1000 by age and sex	65-69 ; Male+Female	0.001422	0.000769	0.000758
C:\Users\Eva's New Laptop\OneDrive\Eva Documents\WHO Covid\Morocco.PJNZ	Morocco	MAR		AIDS (AIM)	Incidence per 1000 by age and sex	70-74 ; Male+Female	0.000275	0.000152	0.000155
C:\Users\Eva's New Laptop\OneDrive\Eva Documents\WHO Covid\Morocco.PJNZ	Morocco	MAR		AIDS (AIM)	Incidence per 1000 by age and sex	75-79 ; Male+Female	0.0009	0.000508	0.000509
C:\Users\Eva's New Laptop\OneDrive\Eva Documents\WHO Covid\Morocco.PJNZ	Morocco	MAR		AIDS (AIM)	Incidence per 1000 by age and sex	80+ ; Male+Female	0	0	0
C:\Users\Eva's New Laptop\OneDrive\Eva Documents\WHO Covid\Morocco.PJNZ	Morocco	MAR		AIDS (AIM)	Need for ART by age	0-4; Male+Female	128	100	82
C:\Users\Eva's New Laptop\OneDrive\Eva Documents\WHO Covid\Morocco.PJNZ	Morocco	MAR		AIDS (AIM)	Need for ART by age	5-9; Male+Female	127	116	112
C:\Users\Eva's New Laptop\OneDrive\Eva Documents\WHO Covid\Morocco.PJNZ	Morocco	MAR		AIDS (AIM)	Need for ART by age	10-14 ; Male+Female	107	116	125
C:\Users\Eva's New Laptop\OneDrive\Eva Documents\WHO Covid\Morocco.PJNZ	Morocco	MAR		AIDS (AIM)	Need for ART by age	15-19 ; Male+Female	146	153	156
C:\Users\Eva's New Laptop\OneDrive\Eva Documents\WHO Covid\Morocco.PJNZ	Morocco	MAR		AIDS (AIM)	Need for ART by age	20-24 ; Male+Female	353	336	301
C:\Users\Eva's New Laptop\OneDrive\Eva Documents\WHO Covid\Morocco.PJNZ	Morocco	MAR		AIDS (AIM)	Need for ART by age	25-29 ; Male+Female	1071	1009	901
C:\Users\Eva's New Laptop\OneDrive\Eva Documents\WHO Covid\Morocco.PJNZ	Morocco	MAR		AIDS (AIM)	Need for ART by age	30-34 ; Male+Female	2163	2073	1921
C:\Users\Eva's New Laptop\OneDrive\Eva Documents\WHO Covid\Morocco.PJNZ	Morocco	MAR		AIDS (AIM)	Need for ART by age	35-39 ; Male+Female	3194	3148	3024
C:\Users\Eva's New Laptop\OneDrive\Eva Documents\WHO Covid\Morocco.PJNZ	Morocco	MAR		AIDS (AIM)	Need for ART by age	40-44 ; Male+Female	3548	3558	3533
C:\Users\Eva's New Laptop\OneDrive\Eva Documents\WHO Covid\Morocco.PJNZ	Morocco	MAR		AIDS (AIM)	Need for ART by age	45-49 ; Male+Female	3410	3487	3509
C:\Users\Eva's New Laptop\OneDrive\Eva Documents\WHO Covid\Morocco.PJNZ	Morocco	MAR		AIDS (AIM)	Need for ART by age	50-54 ; Male+Female	2869	2950	3053
C:\Users\Eva's New Laptop\OneDrive\Eva Documents\WHO Covid\Morocco.PJNZ	Morocco	MAR		AIDS (AIM)	Need for ART by age	55-59 ; Male+Female	2104	2217	2333
C:\Users\Eva's New Laptop\OneDrive\Eva Documents\WHO Covid\Morocco.PJNZ	Morocco	MAR		AIDS (AIM)	Need for ART by age	60-64 ; Male+Female	1233	1391	1548
C:\Users\Eva's New Laptop\OneDrive\Eva Documents\WHO Covid\Morocco.PJNZ	Morocco	MAR		AIDS (AIM)	Need for ART by age	65-69 ; Male+Female	528	619	722
C:\Users\Eva's New Laptop\OneDrive\Eva Documents\WHO Covid\Morocco.PJNZ	Morocco	MAR		AIDS (AIM)	Need for ART by age	70-74 ; Male+Female	178	212	256
C:\Users\Eva's New Laptop\OneDrive\Eva Documents\WHO Covid\Morocco.PJNZ	Morocco	MAR		AIDS (AIM)	Need for ART by age	75-79 ; Male+Female	69	79	90
C:\Users\Eva's New Laptop\OneDrive\Eva Documents\WHO Covid\Morocco.PJNZ	Morocco	MAR		AIDS (AIM)	Need for ART by age	80+ ; Male+Female	21	26	31
C:\Users\Eva's New Laptop\OneDrive\Eva Documents\WHO Covid\Morocco.PJNZ	Morocco	MAR		AIDS (AIM)	Number on ART by age	0-4; Male+Female	40	29	16
C:\Users\Eva's New Laptop\OneDrive\Eva Documents\WHO Covid\Morocco.PJNZ	Morocco	MAR		AIDS (AIM)	Number on ART by age	5-9; Male+Female	110	96	89
C:\Users\Eva's New Laptop\OneDrive\Eva Documents\WHO Covid\Morocco.PJNZ	Morocco	MAR		AIDS (AIM)	Number on ART by age	10-14 ; Male+Female	81	88	96
C:\Users\Eva's New Laptop\OneDrive\Eva Documents\WHO Covid\Morocco.PJNZ	Morocco	MAR		AIDS (AIM)	Number on ART by age	15-19 ; Male+Female	91	105	99
C:\Users\Eva's New Laptop\OneDrive\Eva Documents\WHO Covid\Morocco.PJNZ	Morocco	MAR		AIDS (AIM)	Number on ART by age	20-24 ; Male+Female	174	192	163
C:\Users\Eva's New Laptop\OneDrive\Eva Documents\WHO Covid\Morocco.PJNZ	Morocco	MAR		AIDS (AIM)	Number on ART by age	25-29 ; Male+Female	572	615	521
C:\Users\Eva's New Laptop\OneDrive\Eva Documents\WHO Covid\Morocco.PJNZ	Morocco	MAR		AIDS (AIM)	Number on ART by age	30-34 ; Male+Female	1300	1395	1255
C:\Users\Eva's New Laptop\OneDrive\Eva Documents\WHO Covid\Morocco.PJNZ	Morocco	MAR		AIDS (AIM)	Number on ART by age	35-39 ; Male+Female	2134	2320	2194
C:\Users\Eva's New Laptop\OneDrive\Eva Documents\WHO Covid\Morocco.PJNZ	Morocco	MAR		AIDS (AIM)	Number on ART by age	40-44 ; Male+Female	2597	2825	2788
C:\Users\Eva's New Laptop\OneDrive\Eva Documents\WHO Covid\Morocco.PJNZ	Morocco	MAR		AIDS (AIM)	Number on ART by age	45-49 ; Male+Female	2703	2953	2968
C:\Users\Eva's New Laptop\OneDrive\Eva Documents\WHO Covid\Morocco.PJNZ	Morocco	MAR		AIDS (AIM)	Number on ART by age	50-54 ; Male+Female	2419	2618	2714
C:\Users\Eva's New Laptop\OneDrive\Eva Documents\WHO Covid\Morocco.PJNZ	Morocco	MAR		AIDS (AIM)	Number on ART by age	55-59 ; Male+Female	1843	2024	2136
C:\Users\Eva's New Laptop\OneDrive\Eva Documents\WHO Covid\Morocco.PJNZ	Morocco	MAR		AIDS (AIM)	Number on ART by age	60-64 ; Male+Female	1104	1291	1441
C:\Users\Eva's New Laptop\OneDrive\Eva Documents\WHO Covid\Morocco.PJNZ	Morocco	MAR		AIDS (AIM)	Number on ART by age	65-69 ; Male+Female	479	580	679
C:\Users\Eva's New Laptop\OneDrive\Eva Documents\WHO Covid\Morocco.PJNZ	Morocco	MAR		AIDS (AIM)	Number on ART by age	70-74 ; Male+Female	164	201	244
C:\Users\Eva's New Laptop\OneDrive\Eva Documents\WHO Covid\Morocco.PJNZ	Morocco	MAR		AIDS (AIM)	Number on ART by age	75-79 ; Male+Female	64	75	86
C:\Users\Eva's New Laptop\OneDrive\Eva Documents\WHO Covid\Morocco.PJNZ	Morocco	MAR		AIDS (AIM)	Number on ART by age	80+ ; Male+Female	20	24	29
C:\Users\Eva's New Laptop\OneDrive\Eva Documents\WHO Covid\Morocco.PJNZ	Morocco	MAR		AIDS (AIM)	Number on ART by age 0-80+	Age 0; Total Region; Male+Female	0	0	0
C:\Users\Eva's New Laptop\OneDrive\Eva Documents\WHO Covid\Morocco.PJNZ	Morocco	MAR		AIDS (AIM)	Number on ART by age 0-80+	Age 1; Total Region; Male+Female	6	0	0
C:\Users\Eva's New Laptop\OneDrive\Eva Documents\WHO Covid\Morocco.PJNZ	Morocco	MAR		AIDS (AIM)	Number on ART by age 0-80+	Age 2; Total Region; Male+Female	10	6	0
C:\Users\Eva's New Laptop\OneDrive\Eva Documents\WHO Covid\Morocco.PJNZ	Morocco	MAR		AIDS (AIM)	Number on ART by age 0-80+	Age 3; Total Region; Male+Female	13	10	6
C:\Users\Eva's New Laptop\OneDrive\Eva Documents\WHO Covid\Morocco.PJNZ	Morocco	MAR		AIDS (AIM)	Number on ART by age 0-80+	Age 4; Total Region; Male+Female	11	13	10
C:\Users\Eva's New Laptop\OneDrive\Eva Documents\WHO Covid\Morocco.PJNZ	Morocco	MAR		AIDS (AIM)	Number on ART by age 0-80+	Age 5; Total Region; Male+Female	17	11	12
C:\Users\Eva's New Laptop\OneDrive\Eva Documents\WHO Covid\Morocco.PJNZ	Morocco	MAR		AIDS (AIM)	Number on ART by age 0-80+	Age 6; Total Region; Male+Female	24	17	11
C:\Users\Eva's New Laptop\OneDrive\Eva Documents\WHO Covid\Morocco.PJNZ	Morocco	MAR		AIDS (AIM)	Number on ART by age 0-80+	Age 7; Total Region; Male+Female	18	24	17
C:\Users\Eva's New Laptop\OneDrive\Eva Documents\WHO Covid\Morocco.PJNZ	Morocco	MAR		AIDS (AIM)	Number on ART by age 0-80+	Age 8; Total Region; Male+Female	21	18	24
C:\Users\Eva's New Laptop\OneDrive\Eva Documents\WHO Covid\Morocco.PJNZ	Morocco	MAR		AIDS (AIM)	Number on ART by age 0-80+	Age 9; Total Region; Male+Female	21	21	18
C:\Users\Eva's New Laptop\OneDrive\Eva Documents\WHO Covid\Morocco.PJNZ	Morocco	MAR		AIDS (AIM)	Number on ART by age 0-80+	Age 10; Total Region; Male+Female	19	21	21
C:\Users\Eva's New Laptop\OneDrive\Eva Documents\WHO Covid\Morocco.PJNZ	Morocco	MAR		AIDS (AIM)	Number on ART by age 0-80+	Age 11; Total Region; Male+Female	18	19	21
C:\Users\Eva's New Laptop\OneDrive\Eva Documents\WHO Covid\Morocco.PJNZ	Morocco	MAR		AIDS (AIM)	Number on ART by age 0-80+	Age 12; Total Region; Male+Female	17	18	19
C:\Users\Eva's New Laptop\OneDrive\Eva Documents\WHO Covid\Morocco.PJNZ	Morocco	MAR		AIDS (AIM)	Number on ART by age 0-80+	Age 13; Total Region; Male+Female	13	17	18
C:\Users\Eva's New Laptop\OneDrive\Eva Documents\WHO Covid\Morocco.PJNZ	Morocco	MAR		AIDS (AIM)	Number on ART by age 0-80+	Age 14; Total Region; Male+Female	14	13	17
C:\Users\Eva's New Laptop\OneDrive\Eva Documents\WHO Covid\Morocco.PJNZ	Morocco	MAR		AIDS (AIM)	Number on ART by age 0-80+	Age 15; Total Region; Male+Female	18	19	14
C:\Users\Eva's New Laptop\OneDrive\Eva Documents\WHO Covid\Morocco.PJNZ	Morocco	MAR		AIDS (AIM)	Number on ART by age 0-80+	Age 16; Total Region; Male+Female	19	22	19
C:\Users\Eva's New Laptop\OneDrive\Eva Documents\WHO Covid\Morocco.PJNZ	Morocco	MAR		AIDS (AIM)	Number on ART by age 0-80+	Age 17; Total Region; Male+Female	18	22	22
C:\Users\Eva's New Laptop\OneDrive\Eva Documents\WHO Covid\Morocco.PJNZ	Morocco	MAR		AIDS (AIM)	Number on ART by age 0-80+	Age 18; Total Region; Male+Female	18	21	22
C:\Users\Eva's New Laptop\OneDrive\Eva Documents\WHO Covid\Morocco.PJNZ	Morocco	MAR		AIDS (AIM)	Number on ART by age 0-80+	Age 19; Total Region; Male+Female	18	22	21
C:\Users\Eva's New Laptop\OneDrive\Eva Documents\WHO Covid\Morocco.PJNZ	Morocco	MAR		AIDS (AIM)	Number on ART by age 0-80+	Age 20; Total Region; Male+Female	20	24	23
C:\Users\Eva's New Laptop\OneDrive\Eva Documents\WHO Covid\Morocco.PJNZ	Morocco	MAR		AIDS (AIM)	Number on ART by age 0-80+	Age 21; Total Region; Male+Female	25	28	25
C:\Users\Eva's New Laptop\OneDrive\Eva Documents\WHO Covid\Morocco.PJNZ	Morocco	MAR		AIDS (AIM)	Number on ART by age 0-80+	Age 22; Total Region; Male+Female	32	36	29
C:\Users\Eva's New Laptop\OneDrive\Eva Documents\WHO Covid\Morocco.PJNZ	Morocco	MAR		AIDS (AIM)	Number on ART by age 0-80+	Age 23; Total Region; Male+Female	42	46	38
C:\Users\Eva's New Laptop\OneDrive\Eva Documents\WHO Covid\Morocco.PJNZ	Morocco	MAR		AIDS (AIM)	Number on ART by age 0-80+	Age 24; Total Region; Male+Female	54	59	48
C:\Users\Eva's New Laptop\OneDrive\Eva Documents\WHO Covid\Morocco.PJNZ	Morocco	MAR		AIDS (AIM)	Number on ART by age 0-80+	Age 25; Total Region; Male+Female	71	75	62
C:\Users\Eva's New Laptop\OneDrive\Eva Documents\WHO Covid\Morocco.PJNZ	Morocco	MAR		AIDS (AIM)	Number on ART by age 0-80+	Age 26; Total Region; Male+Female	90	96	79
C:\Users\Eva's New Laptop\OneDrive\Eva Documents\WHO Covid\Morocco.PJNZ	Morocco	MAR		AIDS (AIM)	Number on ART by age 0-80+	Age 27; Total Region; Male+Female	112	120	101
C:\Users\Eva's New Laptop\OneDrive\Eva Documents\WHO Covid\Morocco.PJNZ	Morocco	MAR		AIDS (AIM)	Number on ART by age 0-80+	Age 28; Total Region; Male+Female	136	147	126
C:\Users\Eva's New Laptop\OneDrive\Eva Documents\WHO Covid\Morocco.PJNZ	Morocco	MAR		AIDS (AIM)	Number on ART by age 0-80+	Age 29; Total Region; Male+Female	163	176	153
C:\Users\Eva's New Laptop\OneDrive\Eva Documents\WHO Covid\Morocco.PJNZ	Morocco	MAR		AIDS (AIM)	Number on ART by age 0-80+	Age 30; Total Region; Male+Female	192	208	183
C:\Users\Eva's New Laptop\OneDrive\Eva Documents\WHO Covid\Morocco.PJNZ	Morocco	MAR		AIDS (AIM)	Number on ART by age 0-80+	Age 31; Total Region; Male+Female	224	242	215
C:\Users\Eva's New Laptop\OneDrive\Eva Documents\WHO Covid\Morocco.PJNZ	Morocco	MAR		AIDS (AIM)	Number on ART by age 0-80+	Age 32; Total Region; Male+Female	258	277	249
C:\Users\Eva's New Laptop\OneDrive\Eva Documents\WHO Covid\Morocco.PJNZ	Morocco	MAR		AIDS (AIM)	Number on ART by age 0-80+	Age 33; Total Region; Male+Female	294	314	285
C:\Users\Eva's New Laptop\OneDrive\Eva Documents\WHO Covid\Morocco.PJNZ	Morocco	MAR		AIDS (AIM)	Number on ART by age 0-80+	Age 34; Total Region; Male+Female	332	355	323
C:\Users\Eva's New Laptop\OneDrive\Eva Documents\WHO Covid\Morocco.PJNZ	Morocco	MAR		AIDS (AIM)	Number on ART by age 0-80+	Age 35; Total Region; Male+Female	370	396	363
C:\Users\Eva's New Laptop\OneDrive\Eva Documents\WHO Covid\Morocco.PJNZ	Morocco	MAR		AIDS (AIM)	Number on ART by age 0-80+	Age 36; Total Region; Male+Female	403	436	405
C:\Users\Eva's New Laptop\OneDrive\Eva Documents\WHO Covid\Morocco.PJNZ	Morocco	MAR		AIDS (AIM)	Number on ART by age 0-80+	Age 37; Total Region; Male+Female	431	470	444
C:\Users\Eva's New Laptop\OneDrive\Eva Documents\WHO Covid\Morocco.PJNZ	Morocco	MAR		AIDS (AIM)	Number on ART by age 0-80+	Age 38; Total Region; Male+Female	455	497	478
C:\Users\Eva's New Laptop\OneDrive\Eva Documents\WHO Covid\Morocco.PJNZ	Morocco	MAR		AIDS (AIM)	Number on ART by age 0-80+	Age 39; Total Region; Male+Female	476	521	505
C:\Users\Eva's New Laptop\OneDrive\Eva Documents\WHO Covid\Morocco.PJNZ	Morocco	MAR		AIDS (AIM)	Number on ART by age 0-80+	Age 40; Total Region; Male+Female	494	540	528
C:\Users\Eva's New Laptop\OneDrive\Eva Documents\WHO Covid\Morocco.PJNZ	Morocco	MAR		AIDS (AIM)	Number on ART by age 0-80+	Age 41; Total Region; Male+Female	509	555	546
C:\Users\Eva's New Laptop\OneDrive\Eva Documents\WHO Covid\Morocco.PJNZ	Morocco	MAR		AIDS (AIM)	Number on ART by age 0-80+	Age 42; Total Region; Male+Female	522	568	561
C:\Users\Eva's New Laptop\OneDrive\Eva Documents\WHO Covid\Morocco.PJNZ	Morocco	MAR		AIDS (AIM)	Number on ART by age 0-80+	Age 43; Total Region; Male+Female	532	578	572
C:\Users\Eva's New Laptop\OneDrive\Eva Documents\WHO Covid\Morocco.PJNZ	Morocco	MAR		AIDS (AIM)	Number on ART by age 0-80+	Age 44; Total Region; Male+Female	540	584	581
C:\Users\Eva's New Laptop\OneDrive\Eva Documents\WHO Covid\Morocco.PJNZ	Morocco	MAR		AIDS (AIM)	Number on ART by age 0-80+	Age 45; Total Region; Male+Female	547	591	589
C:\Users\Eva's New Laptop\OneDrive\Eva Documents\WHO Covid\Morocco.PJNZ	Morocco	MAR		AIDS (AIM)	Number on ART by age 0-80+	Age 46; Total Region; Male+Female	551	595	594
C:\Users\Eva's New Laptop\OneDrive\Eva Documents\WHO Covid\Morocco.PJNZ	Morocco	MAR		AIDS (AIM)	Number on ART by age 0-80+	Age 47; Total Region; Male+Female	550	595	597
C:\Users\Eva's New Laptop\OneDrive\Eva Documents\WHO Covid\Morocco.PJNZ	Morocco	MAR		AIDS (AIM)	Number on ART by age 0-80+	Age 48; Total Region; Male+Female	546	591	596
C:\Users\Eva's New Laptop\OneDrive\Eva Documents\WHO Covid\Morocco.PJNZ	Morocco	MAR		AIDS (AIM)	Number on ART by age 0-80+	Age 49; Total Region; Male+Female	508	583	592
C:\Users\Eva's New Laptop\OneDrive\Eva Documents\WHO Covid\Morocco.PJNZ	Morocco	MAR		AIDS (AIM)	Number on ART by age 0-80+	Age 50; Total Region; Male+Female	522	539	583
C:\Users\Eva's New Laptop\OneDrive\Eva Documents\WHO Covid\Morocco.PJNZ	Morocco	MAR		AIDS (AIM)	Number on ART by age 0-80+	Age 51; Total Region; Male+Female	509	551	539
C:\Users\Eva's New Laptop\OneDrive\Eva Documents\WHO Covid\Morocco.PJNZ	Morocco	MAR		AIDS (AIM)	Number on ART by age 0-80+	Age 52; Total Region; Male+Female	488	535	550
C:\Users\Eva's New Laptop\OneDrive\Eva Documents\WHO Covid\Morocco.PJNZ	Morocco	MAR		AIDS (AIM)	Number on ART by age 0-80+	Age 53; Total Region; Male+Female	462	510	534
C:\Users\Eva's New Laptop\OneDrive\Eva Documents\WHO Covid\Morocco.PJNZ	Morocco	MAR		AIDS (AIM)	Number on ART by age 0-80+	Age 54; Total Region; Male+Female	437	482	508
C:\Users\Eva's New Laptop\OneDrive\Eva Documents\WHO Covid\Morocco.PJNZ	Morocco	MAR		AIDS (AIM)	Number on ART by age 0-80+	Age 55; Total Region; Male+Female	414	454	480
C:\Users\Eva's New Laptop\OneDrive\Eva Documents\WHO Covid\Morocco.PJNZ	Morocco	MAR		AIDS (AIM)	Number on ART by age 0-80+	Age 56; Total Region; Male+Female	392	428	451
C:\Users\Eva's New Laptop\OneDrive\Eva Documents\WHO Covid\Morocco.PJNZ	Morocco	MAR		AIDS (AIM)	Number on ART by age 0-80+	Age 57; Total Region; Male+Female	371	405	425
C:\Users\Eva's New Laptop\OneDrive\Eva Documents\WHO Covid\Morocco.PJNZ	Morocco	MAR		AIDS (AIM)	Number on ART by age 0-80+	Age 58; Total Region; Male+Female	347	381	402
C:\Users\Eva's New Laptop\OneDrive\Eva Documents\WHO Covid\Morocco.PJNZ	Morocco	MAR		AIDS (AIM)	Number on ART by age 0-80+	Age 59; Total Region; Male+Female	320	356	378
C:\Users\Eva's New Laptop\OneDrive\Eva Documents\WHO Covid\Morocco.PJNZ	Morocco	MAR		AIDS (AIM)	Number on ART by age 0-80+	Age 60; Total Region; Male+Female	288	327	352
C:\Users\Eva's New Laptop\OneDrive\Eva Documents\WHO Covid\Morocco.PJNZ	Morocco	MAR		AIDS (AIM)	Number on ART by age 0-80+	Age 61; Total Region; Male+Female	254	294	324
C:\Users\Eva's New Laptop\OneDrive\Eva Documents\WHO Covid\Morocco.PJNZ	Morocco	MAR		AIDS (AIM)	Number on ART by age 0-80+	Age 62; Total Region; Male+Female	219	259	291
C:\Users\Eva's New Laptop\OneDrive\Eva Documents\WHO Covid\Morocco.PJNZ	Morocco	MAR		AIDS (AIM)	Number on ART by age 0-80+	Age 63; Total Region; Male+Female	186	222	255
C:\Users\Eva's New Laptop\OneDrive\Eva Documents\WHO Covid\Morocco.PJNZ	Morocco	MAR		AIDS (AIM)	Number on ART by age 0-80+	Age 64; Total Region; Male+Female	157	188	219
C:\Users\Eva's New Laptop\OneDrive\Eva Documents\WHO Covid\Morocco.PJNZ	Morocco	MAR		AIDS (AIM)	Number on ART by age 0-80+	Age 65; Total Region; Male+Female	134	159	185
C:\Users\Eva's New Laptop\OneDrive\Eva Documents\WHO Covid\Morocco.PJNZ	Morocco	MAR		AIDS (AIM)	Number on ART by age 0-80+	Age 66; Total Region; Male+Female	114	136	156
C:\Users\Eva's New Laptop\OneDrive\Eva Documents\WHO Covid\Morocco.PJNZ	Morocco	MAR		AIDS (AIM)	Number on ART by age 0-80+	Age 67; Total Region; Male+Female	94	114	133
C:\Users\Eva's New Laptop\OneDrive\Eva Documents\WHO Covid\Morocco.PJNZ	Morocco	MAR		AIDS (AIM)	Number on ART by age 0-80+	Age 68; Total Region; Male+Female	76	94	112
C:\Users\Eva's New Laptop\OneDrive\Eva Documents\WHO Covid\Morocco.PJNZ	Morocco	MAR		AIDS (AIM)	Number on ART by age 0-80+	Age 69; Total Region; Male+Female	61	76	92
C:\Users\Eva's New Laptop\OneDrive\Eva Documents\WHO Covid\Morocco.PJNZ	Morocco	MAR		AIDS (AIM)	Number on ART by age 0-80+	Age 70; Total Region; Male+Female	48	61	74
C:\Users\Eva's New Laptop\OneDrive\Eva Documents\WHO Covid\Morocco.PJNZ	Morocco	MAR		AIDS (AIM)	Number on ART by age 0-80+	Age 71; Total Region; Male+Female	38	47	59
C:\Users\Eva's New Laptop\OneDrive\Eva Documents\WHO Covid\Morocco.PJNZ	Morocco	MAR		AIDS (AIM)	Number on ART by age 0-80+	Age 72; Total Region; Male+Female	31	37	46
C:\Users\Eva's New Laptop\OneDrive\Eva Documents\WHO Covid\Morocco.PJNZ	Morocco	MAR		AIDS (AIM)	Number on ART by age 0-80+	Age 73; Total Region; Male+Female	26	30	36
C:\Users\Eva's New Laptop\OneDrive\Eva Documents\WHO Covid\Morocco.PJNZ	Morocco	MAR		AIDS (AIM)	Number on ART by age 0-80+	Age 74; Total Region; Male+Female	22	26	29
C:\Users\Eva's New Laptop\OneDrive\Eva Documents\WHO Covid\Morocco.PJNZ	Morocco	MAR		AIDS (AIM)	Number on ART by age 0-80+	Age 75; Total Region; Male+Female	18	21	24
C:\Users\Eva's New Laptop\OneDrive\Eva Documents\WHO Covid\Morocco.PJNZ	Morocco	MAR		AIDS (AIM)	Number on ART by age 0-80+	Age 76; Total Region; Male+Female	15	18	20
C:\Users\Eva's New Laptop\OneDrive\Eva Documents\WHO Covid\Morocco.PJNZ	Morocco	MAR		AIDS (AIM)	Number on ART by age 0-80+	Age 77; Total Region; Male+Female	13	15	17
C:\Users\Eva's New Laptop\OneDrive\Eva Documents\WHO Covid\Morocco.PJNZ	Morocco	MAR		AIDS (AIM)	Number on ART by age 0-80+	Age 78; Total Region; Male+Female	10	12	14
C:\Users\Eva's New Laptop\OneDrive\Eva Documents\WHO Covid\Morocco.PJNZ	Morocco	MAR		AIDS (AIM)	Number on ART by age 0-80+	Age 79; Total Region; Male+Female	8	10	11
C:\Users\Eva's New Laptop\OneDrive\Eva Documents\WHO Covid\Morocco.PJNZ	Morocco	MAR		AIDS (AIM)	Number on ART by age 0-80+	Age 80; Total Region; Male+Female	20	24	29
C:\Users\Eva's New Laptop\OneDrive\Eva Documents\WHO Covid\Morocco.PJNZ	Morocco	MAR		AIDS (AIM)	ART coverage by age	0-4; Male+Female	23	20.15	13.9
C:\Users\Eva's New Laptop\OneDrive\Eva Documents\WHO Covid\Morocco.PJNZ	Morocco	MAR		AIDS (AIM)	ART coverage by age	5-9; Male+Female	57.76	51.03	48.6
C:\Users\Eva's New Laptop\OneDrive\Eva Documents\WHO Covid\Morocco.PJNZ	Morocco	MAR		AIDS (AIM)	ART coverage by age	10-14 ; Male+Female	48.06	51.14	54.13
C:\Users\Eva's New Laptop\OneDrive\Eva Documents\WHO Covid\Morocco.PJNZ	Morocco	MAR		AIDS (AIM)	ART coverage by age	15-19 ; Male+Female	55.85	64.06	59.32
C:\Users\Eva's New Laptop\OneDrive\Eva Documents\WHO Covid\Morocco.PJNZ	Morocco	MAR		AIDS (AIM)	ART coverage by age	20-24 ; Male+Female	40.72	50.63	47.35
C:\Users\Eva's New Laptop\OneDrive\Eva Documents\WHO Covid\Morocco.PJNZ	Morocco	MAR		AIDS (AIM)	ART coverage by age	25-29 ; Male+Female	47.47	56.68	53.28
C:\Users\Eva's New Laptop\OneDrive\Eva Documents\WHO Covid\Morocco.PJNZ	Morocco	MAR		AIDS (AIM)	ART coverage by age	30-34 ; Male+Female	56.21	64.78	62.48
C:\Users\Eva's New Laptop\OneDrive\Eva Documents\WHO Covid\Morocco.PJNZ	Morocco	MAR		AIDS (AIM)	ART coverage by age	35-39 ; Male+Female	64.75	72.52	71.15
C:\Users\Eva's New Laptop\OneDrive\Eva Documents\WHO Covid\Morocco.PJNZ	Morocco	MAR		AIDS (AIM)	ART coverage by age	40-44 ; Male+Female	72.5	79.22	78.49
C:\Users\Eva's New Laptop\OneDrive\Eva Documents\WHO Covid\Morocco.PJNZ	Morocco	MAR		AIDS (AIM)	ART coverage by age	45-49 ; Male+Female	79.58	85.12	84.74
C:\Users\Eva's New Laptop\OneDrive\Eva Documents\WHO Covid\Morocco.PJNZ	Morocco	MAR		AIDS (AIM)	ART coverage by age	50-54 ; Male+Female	85.04	89.47	89.33
C:\Users\Eva's New Laptop\OneDrive\Eva Documents\WHO Covid\Morocco.PJNZ	Morocco	MAR		AIDS (AIM)	ART coverage by age	55-59 ; Male+Female	88.65	92.22	92.21
C:\Users\Eva's New Laptop\OneDrive\Eva Documents\WHO Covid\Morocco.PJNZ	Morocco	MAR		AIDS (AIM)	ART coverage by age	60-64 ; Male+Female	90.65	93.78	93.92
C:\Users\Eva's New Laptop\OneDrive\Eva Documents\WHO Covid\Morocco.PJNZ	Morocco	MAR		AIDS (AIM)	ART coverage by age	65-69 ; Male+Female	91.99	94.82	95.01
C:\Users\Eva's New Laptop\OneDrive\Eva Documents\WHO Covid\Morocco.PJNZ	Morocco	MAR		AIDS (AIM)	ART coverage by age	70-74 ; Male+Female	93.59	95.95	96.11
C:\Users\Eva's New Laptop\OneDrive\Eva Documents\WHO Covid\Morocco.PJNZ	Morocco	MAR		AIDS (AIM)	ART coverage by age	75-79 ; Male+Female	94.19	96.38	96.6
C:\Users\Eva's New Laptop\OneDrive\Eva Documents\WHO Covid\Morocco.PJNZ	Morocco	MAR		AIDS (AIM)	ART coverage by age	80+ ; Male+Female	93.3	95.67	95.97
C:\Users\Eva's New Laptop\OneDrive\Eva Documents\WHO Covid\Morocco.PJNZ	Morocco	MAR		AIDS (AIM)	AIDS deaths	Male+Female	402	304	252
C:\Users\Eva's New Laptop\OneDrive\Eva Documents\WHO Covid\Morocco.PJNZ	Morocco	MAR		AIDS (AIM)	Cumulative AIDS deaths	Male+Female	402	705	957
C:\Users\Eva's New Laptop\OneDrive\Eva Documents\WHO Covid\Morocco.PJNZ	Morocco	MAR		AIDS (AIM)	AIDS deaths by age	0-4; Male+Female	36	20	17
C:\Users\Eva's New Laptop\OneDrive\Eva Documents\WHO Covid\Morocco.PJNZ	Morocco	MAR		AIDS (AIM)	AIDS deaths by age	5-9; Male+Female	4	4	4
C:\Users\Eva's New Laptop\OneDrive\Eva Documents\WHO Covid\Morocco.PJNZ	Morocco	MAR		AIDS (AIM)	AIDS deaths by age	10-14 ; Male+Female	4	3	3
C:\Users\Eva's New Laptop\OneDrive\Eva Documents\WHO Covid\Morocco.PJNZ	Morocco	MAR		AIDS (AIM)	AIDS deaths by age	15-19 ; Male+Female	2	2	2
C:\Users\Eva's New Laptop\OneDrive\Eva Documents\WHO Covid\Morocco.PJNZ	Morocco	MAR		AIDS (AIM)	AIDS deaths by age	20-24 ; Male+Female	4	3	3
C:\Users\Eva's New Laptop\OneDrive\Eva Documents\WHO Covid\Morocco.PJNZ	Morocco	MAR		AIDS (AIM)	AIDS deaths by age	25-29 ; Male+Female	12	10	8
C:\Users\Eva's New Laptop\OneDrive\Eva Documents\WHO Covid\Morocco.PJNZ	Morocco	MAR		AIDS (AIM)	AIDS deaths by age	30-34 ; Male+Female	29	23	18
C:\Users\Eva's New Laptop\OneDrive\Eva Documents\WHO Covid\Morocco.PJNZ	Morocco	MAR		AIDS (AIM)	AIDS deaths by age	35-39 ; Male+Female	53	41	34
C:\Users\Eva's New Laptop\OneDrive\Eva Documents\WHO Covid\Morocco.PJNZ	Morocco	MAR		AIDS (AIM)	AIDS deaths by age	40-44 ; Male+Female	64	49	40
C:\Users\Eva's New Laptop\OneDrive\Eva Documents\WHO Covid\Morocco.PJNZ	Morocco	MAR		AIDS (AIM)	AIDS deaths by age	45-49 ; Male+Female	65	47	37
C:\Users\Eva's New Laptop\OneDrive\Eva Documents\WHO Covid\Morocco.PJNZ	Morocco	MAR		AIDS (AIM)	AIDS deaths by age	50-54 ; Male+Female	54	40	33
C:\Users\Eva's New Laptop\OneDrive\Eva Documents\WHO Covid\Morocco.PJNZ	Morocco	MAR		AIDS (AIM)	AIDS deaths by age	55-59 ; Male+Female	39	30	25
C:\Users\Eva's New Laptop\OneDrive\Eva Documents\WHO Covid\Morocco.PJNZ	Morocco	MAR		AIDS (AIM)	AIDS deaths by age	60-64 ; Male+Female	21	19	17
C:\Users\Eva's New Laptop\OneDrive\Eva Documents\WHO Covid\Morocco.PJNZ	Morocco	MAR		AIDS (AIM)	AIDS deaths by age	65-69 ; Male+Female	9	8	8
C:\Users\Eva's New Laptop\OneDrive\Eva Documents\WHO Covid\Morocco.PJNZ	Morocco	MAR		AIDS (AIM)	AIDS deaths by age	70-74 ; Male+Female	3	3	3
C:\Users\Eva's New Laptop\OneDrive\Eva Documents\WHO Covid\Morocco.PJNZ	Morocco	MAR		AIDS (AIM)	AIDS deaths by age	75-79 ; Male+Female	1	0.997351	0.969542
C:\Users\Eva's New Laptop\OneDrive\Eva Documents\WHO Covid\Morocco.PJNZ	Morocco	MAR		AIDS (AIM)	AIDS deaths by age	80+ ; Male+Female	0.328638	0.318425	0.323174
C:\Users\Eva's New Laptop\OneDrive\Eva Documents\WHO Covid\Morocco.PJNZ	Morocco	MAR		AIDS (AIM)	AIDS deaths by age 0-80+	Age 0; Total Region; Male+Female	9	6	6
C:\Users\Eva's New Laptop\OneDrive\Eva Documents\WHO Covid\Morocco.PJNZ	Morocco	MAR		AIDS (AIM)	AIDS deaths by age 0-80+	Age 1; Total Region; Male+Female	13	5	5
C:\Users\Eva's New Laptop\OneDrive\Eva Documents\WHO Covid\Morocco.PJNZ	Morocco	MAR		AIDS (AIM)	AIDS deaths by age 0-80+	Age 2; Total Region; Male+Female	10	7	4
C:\Users\Eva's New Laptop\OneDrive\Eva Documents\WHO Covid\Morocco.PJNZ	Morocco	MAR		AIDS (AIM)	AIDS deaths by age 0-80+	Age 3; Total Region; Male+Female	2	1	1
C:\Users\Eva's New Laptop\OneDrive\Eva Documents\WHO Covid\Morocco.PJNZ	Morocco	MAR		AIDS (AIM)	AIDS deaths by age 0-80+	Age 4; Total Region; Male+Female	2	1	1
C:\Users\Eva's New Laptop\OneDrive\Eva Documents\WHO Covid\Morocco.PJNZ	Morocco	MAR		AIDS (AIM)	AIDS deaths by age 0-80+	Age 5; Total Region; Male+Female	1	1	1
C:\Users\Eva's New Laptop\OneDrive\Eva Documents\WHO Covid\Morocco.PJNZ	Morocco	MAR		AIDS (AIM)	AIDS deaths by age 0-80+	Age 6; Total Region; Male+Female	1	1	1
C:\Users\Eva's New Laptop\OneDrive\Eva Documents\WHO Covid\Morocco.PJNZ	Morocco	MAR		AIDS (AIM)	AIDS deaths by age 0-80+	Age 7; Total Region; Male+Female	1	1	1
C:\Users\Eva's New Laptop\OneDrive\Eva Documents\WHO Covid\Morocco.PJNZ	Morocco	MAR		AIDS (AIM)	AIDS deaths by age 0-80+	Age 8; Total Region; Male+Female	1	1	1
C:\Users\Eva's New Laptop\OneDrive\Eva Documents\WHO Covid\Morocco.PJNZ	Morocco	MAR		AIDS (AIM)	AIDS deaths by age 0-80+	Age 9; Total Region; Male+Female	1	1	1
C:\Users\Eva's New Laptop\OneDrive\Eva Documents\WHO Covid\Morocco.PJNZ	Morocco	MAR		AIDS (AIM)	AIDS deaths by age 0-80+	Age 10; Total Region; Male+Female	1	1	1
C:\Users\Eva's New Laptop\OneDrive\Eva Documents\WHO Covid\Morocco.PJNZ	Morocco	MAR		AIDS (AIM)	AIDS deaths by age 0-80+	Age 11; Total Region; Male+Female	1	1	1
C:\Users\Eva's New Laptop\OneDrive\Eva Documents\WHO Covid\Morocco.PJNZ	Morocco	MAR		AIDS (AIM)	AIDS deaths by age 0-80+	Age 12; Total Region; Male+Female	1	1	1
C:\Users\Eva's New Laptop\OneDrive\Eva Documents\WHO Covid\Morocco.PJNZ	Morocco	MAR		AIDS (AIM)	AIDS deaths by age 0-80+	Age 13; Total Region; Male+Female	1	1	1
C:\Users\Eva's New Laptop\OneDrive\Eva Documents\WHO Covid\Morocco.PJNZ	Morocco	MAR		AIDS (AIM)	AIDS deaths by age 0-80+	Age 14; Total Region; Male+Female	1	1	1
C:\Users\Eva's New Laptop\OneDrive\Eva Documents\WHO Covid\Morocco.PJNZ	Morocco	MAR		AIDS (AIM)	AIDS deaths by age 0-80+	Age 15; Total Region; Male+Female	0	1	1
C:\Users\Eva's New Laptop\OneDrive\Eva Documents\WHO Covid\Morocco.PJNZ	Morocco	MAR		AIDS (AIM)	AIDS deaths by age 0-80+	Age 16; Total Region; Male+Female	0	0	0
C:\Users\Eva's New Laptop\OneDrive\Eva Documents\WHO Covid\Morocco.PJNZ	Morocco	MAR		AIDS (AIM)	AIDS deaths by age 0-80+	Age 17; Total Region; Male+Female	0	0	0
C:\Users\Eva's New Laptop\OneDrive\Eva Documents\WHO Covid\Morocco.PJNZ	Morocco	MAR		AIDS (AIM)	AIDS deaths by age 0-80+	Age 18; Total Region; Male+Female	0	0	0
C:\Users\Eva's New Laptop\OneDrive\Eva Documents\WHO Covid\Morocco.PJNZ	Morocco	MAR		AIDS (AIM)	AIDS deaths by age 0-80+	Age 19; Total Region; Male+Female	0	0	0
C:\Users\Eva's New Laptop\OneDrive\Eva Documents\WHO Covid\Morocco.PJNZ	Morocco	MAR		AIDS (AIM)	AIDS deaths by age 0-80+	Age 20; Total Region; Male+Female	0	0	0
C:\Users\Eva's New Laptop\OneDrive\Eva Documents\WHO Covid\Morocco.PJNZ	Morocco	MAR		AIDS (AIM)	AIDS deaths by age 0-80+	Age 21; Total Region; Male+Female	1	1	0
C:\Users\Eva's New Laptop\OneDrive\Eva Documents\WHO Covid\Morocco.PJNZ	Morocco	MAR		AIDS (AIM)	AIDS deaths by age 0-80+	Age 22; Total Region; Male+Female	1	1	1
C:\Users\Eva's New Laptop\OneDrive\Eva Documents\WHO Covid\Morocco.PJNZ	Morocco	MAR		AIDS (AIM)	AIDS deaths by age 0-80+	Age 23; Total Region; Male+Female	1	1	1
C:\Users\Eva's New Laptop\OneDrive\Eva Documents\WHO Covid\Morocco.PJNZ	Morocco	MAR		AIDS (AIM)	AIDS deaths by age 0-80+	Age 24; Total Region; Male+Female	1	1	1
C:\Users\Eva's New Laptop\OneDrive\Eva Documents\WHO Covid\Morocco.PJNZ	Morocco	MAR		AIDS (AIM)	AIDS deaths by age 0-80+	Age 25; Total Region; Male+Female	1	1	1
C:\Users\Eva's New Laptop\OneDrive\Eva Documents\WHO Covid\Morocco.PJNZ	Morocco	MAR		AIDS (AIM)	AIDS deaths by age 0-80+	Age 26; Total Region; Male+Female	2	2	1
C:\Users\Eva's New Laptop\OneDrive\Eva Documents\WHO Covid\Morocco.PJNZ	Morocco	MAR		AIDS (AIM)	AIDS deaths by age 0-80+	Age 27; Total Region; Male+Female	2	2	2
C:\Users\Eva's New Laptop\OneDrive\Eva Documents\WHO Covid\Morocco.PJNZ	Morocco	MAR		AIDS (AIM)	AIDS deaths by age 0-80+	Age 28; Total Region; Male+Female	3	2	2
C:\Users\Eva's New Laptop\OneDrive\Eva Documents\WHO Covid\Morocco.PJNZ	Morocco	MAR		AIDS (AIM)	AIDS deaths by age 0-80+	Age 29; Total Region; Male+Female	4	3	2
C:\Users\Eva's New Laptop\OneDrive\Eva Documents\WHO Covid\Morocco.PJNZ	Morocco	MAR		AIDS (AIM)	AIDS deaths by age 0-80+	Age 30; Total Region; Male+Female	4	3	3
C:\Users\Eva's New Laptop\OneDrive\Eva Documents\WHO Covid\Morocco.PJNZ	Morocco	MAR		AIDS (AIM)	AIDS deaths by age 0-80+	Age 31; Total Region; Male+Female	5	4	3
C:\Users\Eva's New Laptop\OneDrive\Eva Documents\WHO Covid\Morocco.PJNZ	Morocco	MAR		AIDS (AIM)	AIDS deaths by age 0-80+	Age 32; Total Region; Male+Female	6	5	4
C:\Users\Eva's New Laptop\OneDrive\Eva Documents\WHO Covid\Morocco.PJNZ	Morocco	MAR		AIDS (AIM)	AIDS deaths by age 0-80+	Age 33; Total Region; Male+Female	7	5	4
C:\Users\Eva's New Laptop\OneDrive\Eva Documents\WHO Covid\Morocco.PJNZ	Morocco	MAR		AIDS (AIM)	AIDS deaths by age 0-80+	Age 34; Total Region; Male+Female	7	6	5
C:\Users\Eva's New Laptop\OneDrive\Eva Documents\WHO Covid\Morocco.PJNZ	Morocco	MAR		AIDS (AIM)	AIDS deaths by age 0-80+	Age 35; Total Region; Male+Female	9	7	6
C:\Users\Eva's New Laptop\OneDrive\Eva Documents\WHO Covid\Morocco.PJNZ	Morocco	MAR		AIDS (AIM)	AIDS deaths by age 0-80+	Age 36; Total Region; Male+Female	10	8	6
C:\Users\Eva's New Laptop\OneDrive\Eva Documents\WHO Covid\Morocco.PJNZ	Morocco	MAR		AIDS (AIM)	AIDS deaths by age 0-80+	Age 37; Total Region; Male+Female	11	8	7
C:\Users\Eva's New Laptop\OneDrive\Eva Documents\WHO Covid\Morocco.PJNZ	Morocco	MAR		AIDS (AIM)	AIDS deaths by age 0-80+	Age 38; Total Region; Male+Female	11	9	7
C:\Users\Eva's New Laptop\OneDrive\Eva Documents\WHO Covid\Morocco.PJNZ	Morocco	MAR		AIDS (AIM)	AIDS deaths by age 0-80+	Age 39; Total Region; Male+Female	12	9	8
C:\Users\Eva's New Laptop\OneDrive\Eva Documents\WHO Covid\Morocco.PJNZ	Morocco	MAR		AIDS (AIM)	AIDS deaths by age 0-80+	Age 40; Total Region; Male+Female	12	9	8
C:\Users\Eva's New Laptop\OneDrive\Eva Documents\WHO Covid\Morocco.PJNZ	Morocco	MAR		AIDS (AIM)	AIDS deaths by age 0-80+	Age 41; Total Region; Male+Female	13	10	8
C:\Users\Eva's New Laptop\OneDrive\Eva Documents\WHO Covid\Morocco.PJNZ	Morocco	MAR		AIDS (AIM)	AIDS deaths by age 0-80+	Age 42; Total Region; Male+Female	13	10	8
C:\Users\Eva's New Laptop\OneDrive\Eva Documents\WHO Covid\Morocco.PJNZ	Morocco	MAR		AIDS (AIM)	AIDS deaths by age 0-80+	Age 43; Total Region; Male+Female	13	10	8
C:\Users\Eva's New Laptop\OneDrive\Eva Documents\WHO Covid\Morocco.PJNZ	Morocco	MAR		AIDS (AIM)	AIDS deaths by age 0-80+	Age 44; Total Region; Male+Female	13	10	8
C:\Users\Eva's New Laptop\OneDrive\Eva Documents\WHO Covid\Morocco.PJNZ	Morocco	MAR		AIDS (AIM)	AIDS deaths by age 0-80+	Age 45; Total Region; Male+Female	13	9	7
C:\Users\Eva's New Laptop\OneDrive\Eva Documents\WHO Covid\Morocco.PJNZ	Morocco	MAR		AIDS (AIM)	AIDS deaths by age 0-80+	Age 46; Total Region; Male+Female	13	10	8
C:\Users\Eva's New Laptop\OneDrive\Eva Documents\WHO Covid\Morocco.PJNZ	Morocco	MAR		AIDS (AIM)	AIDS deaths by age 0-80+	Age 47; Total Region; Male+Female	13	10	8
C:\Users\Eva's New Laptop\OneDrive\Eva Documents\WHO Covid\Morocco.PJNZ	Morocco	MAR		AIDS (AIM)	AIDS deaths by age 0-80+	Age 48; Total Region; Male+Female	13	9	7
C:\Users\Eva's New Laptop\OneDrive\Eva Documents\WHO Covid\Morocco.PJNZ	Morocco	MAR		AIDS (AIM)	AIDS deaths by age 0-80+	Age 49; Total Region; Male+Female	12	9	7
C:\Users\Eva's New Laptop\OneDrive\Eva Documents\WHO Covid\Morocco.PJNZ	Morocco	MAR		AIDS (AIM)	AIDS deaths by age 0-80+	Age 50; Total Region; Male+Female	12	8	7
C:\Users\Eva's New Laptop\OneDrive\Eva Documents\WHO Covid\Morocco.PJNZ	Morocco	MAR		AIDS (AIM)	AIDS deaths by age 0-80+	Age 51; Total Region; Male+Female	12	9	6
C:\Users\Eva's New Laptop\OneDrive\Eva Documents\WHO Covid\Morocco.PJNZ	Morocco	MAR		AIDS (AIM)	AIDS deaths by age 0-80+	Age 52; Total Region; Male+Female	11	8	7
C:\Users\Eva's New Laptop\OneDrive\Eva Documents\WHO Covid\Morocco.PJNZ	Morocco	MAR		AIDS (AIM)	AIDS deaths by age 0-80+	Age 53; Total Region; Male+Female	10	8	6
C:\Users\Eva's New Laptop\OneDrive\Eva Documents\WHO Covid\Morocco.PJNZ	Morocco	MAR		AIDS (AIM)	AIDS deaths by age 0-80+	Age 54; Total Region; Male+Female	10	7	6
C:\Users\Eva's New Laptop\OneDrive\Eva Documents\WHO Covid\Morocco.PJNZ	Morocco	MAR		AIDS (AIM)	AIDS deaths by age 0-80+	Age 55; Total Region; Male+Female	9	7	6
C:\Users\Eva's New Laptop\OneDrive\Eva Documents\WHO Covid\Morocco.PJNZ	Morocco	MAR		AIDS (AIM)	AIDS deaths by age 0-80+	Age 56; Total Region; Male+Female	8	6	5
C:\Users\Eva's New Laptop\OneDrive\Eva Documents\WHO Covid\Morocco.PJNZ	Morocco	MAR		AIDS (AIM)	AIDS deaths by age 0-80+	Age 57; Total Region; Male+Female	8	6	5
C:\Users\Eva's New Laptop\OneDrive\Eva Documents\WHO Covid\Morocco.PJNZ	Morocco	MAR		AIDS (AIM)	AIDS deaths by age 0-80+	Age 58; Total Region; Male+Female	7	6	5
C:\Users\Eva's New Laptop\OneDrive\Eva Documents\WHO Covid\Morocco.PJNZ	Morocco	MAR		AIDS (AIM)	AIDS deaths by age 0-80+	Age 59; Total Region; Male+Female	6	5	4
C:\Users\Eva's New Laptop\OneDrive\Eva Documents\WHO Covid\Morocco.PJNZ	Morocco	MAR		AIDS (AIM)	AIDS deaths by age 0-80+	Age 60; Total Region; Male+Female	6	5	4
C:\Users\Eva's New Laptop\OneDrive\Eva Documents\WHO Covid\Morocco.PJNZ	Morocco	MAR		AIDS (AIM)	AIDS deaths by age 0-80+	Age 61; Total Region; Male+Female	5	4	4
C:\Users\Eva's New Laptop\OneDrive\Eva Documents\WHO Covid\Morocco.PJNZ	Morocco	MAR		AIDS (AIM)	AIDS deaths by age 0-80+	Age 62; Total Region; Male+Female	4	4	3
C:\Users\Eva's New Laptop\OneDrive\Eva Documents\WHO Covid\Morocco.PJNZ	Morocco	MAR		AIDS (AIM)	AIDS deaths by age 0-80+	Age 63; Total Region; Male+Female	4	3	3
C:\Users\Eva's New Laptop\OneDrive\Eva Documents\WHO Covid\Morocco.PJNZ	Morocco	MAR		AIDS (AIM)	AIDS deaths by age 0-80+	Age 64; Total Region; Male+Female	3	3	3
C:\Users\Eva's New Laptop\OneDrive\Eva Documents\WHO Covid\Morocco.PJNZ	Morocco	MAR		AIDS (AIM)	AIDS deaths by age 0-80+	Age 65; Total Region; Male+Female	3	2	2
C:\Users\Eva's New Laptop\OneDrive\Eva Documents\WHO Covid\Morocco.PJNZ	Morocco	MAR		AIDS (AIM)	AIDS deaths by age 0-80+	Age 66; Total Region; Male+Female	2	2	2
C:\Users\Eva's New Laptop\OneDrive\Eva Documents\WHO Covid\Morocco.PJNZ	Morocco	MAR		AIDS (AIM)	AIDS deaths by age 0-80+	Age 67; Total Region; Male+Female	2	2	2
C:\Users\Eva's New Laptop\OneDrive\Eva Documents\WHO Covid\Morocco.PJNZ	Morocco	MAR		AIDS (AIM)	AIDS deaths by age 0-80+	Age 68; Total Region; Male+Female	1	1	1
C:\Users\Eva's New Laptop\OneDrive\Eva Documents\WHO Covid\Morocco.PJNZ	Morocco	MAR		AIDS (AIM)	AIDS deaths by age 0-80+	Age 69; Total Region; Male+Female	1	1	1
C:\Users\Eva's New Laptop\OneDrive\Eva Documents\WHO Covid\Morocco.PJNZ	Morocco	MAR		AIDS (AIM)	AIDS deaths by age 0-80+	Age 70; Total Region; Male+Female	1	1	1
C:\Users\Eva's New Laptop\OneDrive\Eva Documents\WHO Covid\Morocco.PJNZ	Morocco	MAR		AIDS (AIM)	AIDS deaths by age 0-80+	Age 71; Total Region; Male+Female	1	1	1
C:\Users\Eva's New Laptop\OneDrive\Eva Documents\WHO Covid\Morocco.PJNZ	Morocco	MAR		AIDS (AIM)	AIDS deaths by age 0-80+	Age 72; Total Region; Male+Female	1	1	1
C:\Users\Eva's New Laptop\OneDrive\Eva Documents\WHO Covid\Morocco.PJNZ	Morocco	MAR		AIDS (AIM)	AIDS deaths by age 0-80+	Age 73; Total Region; Male+Female	0	0	0
C:\Users\Eva's New Laptop\OneDrive\Eva Documents\WHO Covid\Morocco.PJNZ	Morocco	MAR		AIDS (AIM)	AIDS deaths by age 0-80+	Age 74; Total Region; Male+Female	0	0	0
C:\Users\Eva's New Laptop\OneDrive\Eva Documents\WHO Covid\Morocco.PJNZ	Morocco	MAR		AIDS (AIM)	AIDS deaths by age 0-80+	Age 75; Total Region; Male+Female	0	0	0
C:\Users\Eva's New Laptop\OneDrive\Eva Documents\WHO Covid\Morocco.PJNZ	Morocco	MAR		AIDS (AIM)	AIDS deaths by age 0-80+	Age 76; Total Region; Male+Female	0	0	0
C:\Users\Eva's New Laptop\OneDrive\Eva Documents\WHO Covid\Morocco.PJNZ	Morocco	MAR		AIDS (AIM)	AIDS deaths by age 0-80+	Age 77; Total Region; Male+Female	0	0	0
C:\Users\Eva's New Laptop\OneDrive\Eva Documents\WHO Covid\Morocco.PJNZ	Morocco	MAR		AIDS (AIM)	AIDS deaths by age 0-80+	Age 78; Total Region; Male+Female	0	0	0
C:\Users\Eva's New Laptop\OneDrive\Eva Documents\WHO Covid\Morocco.PJNZ	Morocco	MAR		AIDS (AIM)	AIDS deaths by age 0-80+	Age 79; Total Region; Male+Female	0	0	0
C:\Users\Eva's New Laptop\OneDrive\Eva Documents\WHO Covid\Morocco.PJNZ	Morocco	MAR		AIDS (AIM)	AIDS deaths by age 0-80+	Age 80; Total Region; Male+Female	0	0	0
C:\Users\Eva's New Laptop\OneDrive\Eva Documents\WHO Covid\Morocco.PJNZ	Morocco	MAR		AIDS (AIM)	Age-specific AIDS mortality (Mx)	Age 0; Total Region; Male+Female	1.4e-05	9e-06	9e-06
C:\Users\Eva's New Laptop\OneDrive\Eva Documents\WHO Covid\Morocco.PJNZ	Morocco	MAR		AIDS (AIM)	Age-specific AIDS mortality (Mx)	Age 1; Total Region; Male+Female	2e-05	7e-06	7e-06
C:\Users\Eva's New Laptop\OneDrive\Eva Documents\WHO Covid\Morocco.PJNZ	Morocco	MAR		AIDS (AIM)	Age-specific AIDS mortality (Mx)	Age 2; Total Region; Male+Female	1.5e-05	1e-05	6e-06
C:\Users\Eva's New Laptop\OneDrive\Eva Documents\WHO Covid\Morocco.PJNZ	Morocco	MAR		AIDS (AIM)	Age-specific AIDS mortality (Mx)	Age 3; Total Region; Male+Female	3e-06	2e-06	2e-06
C:\Users\Eva's New Laptop\OneDrive\Eva Documents\WHO Covid\Morocco.PJNZ	Morocco	MAR		AIDS (AIM)	Age-specific AIDS mortality (Mx)	Age 4; Total Region; Male+Female	3e-06	2e-06	2e-06
C:\Users\Eva's New Laptop\OneDrive\Eva Documents\WHO Covid\Morocco.PJNZ	Morocco	MAR		AIDS (AIM)	Age-specific AIDS mortality (Mx)	Age 5; Total Region; Male+Female	1e-06	1e-06	1e-06
C:\Users\Eva's New Laptop\OneDrive\Eva Documents\WHO Covid\Morocco.PJNZ	Morocco	MAR		AIDS (AIM)	Age-specific AIDS mortality (Mx)	Age 6; Total Region; Male+Female	1e-06	1e-06	1e-06
C:\Users\Eva's New Laptop\OneDrive\Eva Documents\WHO Covid\Morocco.PJNZ	Morocco	MAR		AIDS (AIM)	Age-specific AIDS mortality (Mx)	Age 7; Total Region; Male+Female	1e-06	1e-06	1e-06
C:\Users\Eva's New Laptop\OneDrive\Eva Documents\WHO Covid\Morocco.PJNZ	Morocco	MAR		AIDS (AIM)	Age-specific AIDS mortality (Mx)	Age 8; Total Region; Male+Female	1e-06	1e-06	1e-06
C:\Users\Eva's New Laptop\OneDrive\Eva Documents\WHO Covid\Morocco.PJNZ	Morocco	MAR		AIDS (AIM)	Age-specific AIDS mortality (Mx)	Age 9; Total Region; Male+Female	1e-06	1e-06	1e-06
C:\Users\Eva's New Laptop\OneDrive\Eva Documents\WHO Covid\Morocco.PJNZ	Morocco	MAR		AIDS (AIM)	Age-specific AIDS mortality (Mx)	Age 10; Total Region; Male+Female	1e-06	1e-06	1e-06
C:\Users\Eva's New Laptop\OneDrive\Eva Documents\WHO Covid\Morocco.PJNZ	Morocco	MAR		AIDS (AIM)	Age-specific AIDS mortality (Mx)	Age 11; Total Region; Male+Female	1e-06	1e-06	1e-06
C:\Users\Eva's New Laptop\OneDrive\Eva Documents\WHO Covid\Morocco.PJNZ	Morocco	MAR		AIDS (AIM)	Age-specific AIDS mortality (Mx)	Age 12; Total Region; Male+Female	1e-06	1e-06	1e-06
C:\Users\Eva's New Laptop\OneDrive\Eva Documents\WHO Covid\Morocco.PJNZ	Morocco	MAR		AIDS (AIM)	Age-specific AIDS mortality (Mx)	Age 13; Total Region; Male+Female	2e-06	1e-06	1e-06
C:\Users\Eva's New Laptop\OneDrive\Eva Documents\WHO Covid\Morocco.PJNZ	Morocco	MAR		AIDS (AIM)	Age-specific AIDS mortality (Mx)	Age 14; Total Region; Male+Female	1e-06	1e-06	1e-06
C:\Users\Eva's New Laptop\OneDrive\Eva Documents\WHO Covid\Morocco.PJNZ	Morocco	MAR		AIDS (AIM)	Age-specific AIDS mortality (Mx)	Age 15; Total Region; Male+Female	1e-06	1e-06	1e-06
C:\Users\Eva's New Laptop\OneDrive\Eva Documents\WHO Covid\Morocco.PJNZ	Morocco	MAR		AIDS (AIM)	Age-specific AIDS mortality (Mx)	Age 16; Total Region; Male+Female	1e-06	1e-06	1e-06
C:\Users\Eva's New Laptop\OneDrive\Eva Documents\WHO Covid\Morocco.PJNZ	Morocco	MAR		AIDS (AIM)	Age-specific AIDS mortality (Mx)	Age 17; Total Region; Male+Female	1e-06	1e-06	1e-06
C:\Users\Eva's New Laptop\OneDrive\Eva Documents\WHO Covid\Morocco.PJNZ	Morocco	MAR		AIDS (AIM)	Age-specific AIDS mortality (Mx)	Age 18; Total Region; Male+Female	1e-06	1e-06	1e-06
C:\Users\Eva's New Laptop\OneDrive\Eva Documents\WHO Covid\Morocco.PJNZ	Morocco	MAR		AIDS (AIM)	Age-specific AIDS mortality (Mx)	Age 19; Total Region; Male+Female	1e-06	1e-06	1e-06
C:\Users\Eva's New Laptop\OneDrive\Eva Documents\WHO Covid\Morocco.PJNZ	Morocco	MAR		AIDS (AIM)	Age-specific AIDS mortality (Mx)	Age 20; Total Region; Male+Female	1e-06	1e-06	1e-06
C:\Users\Eva's New Laptop\OneDrive\Eva Documents\WHO Covid\Morocco.PJNZ	Morocco	MAR		AIDS (AIM)	Age-specific AIDS mortality (Mx)	Age 21; Total Region; Male+Female	1e-06	1e-06	1e-06
C:\Users\Eva's New Laptop\OneDrive\Eva Documents\WHO Covid\Morocco.PJNZ	Morocco	MAR		AIDS (AIM)	Age-specific AIDS mortality (Mx)	Age 22; Total Region; Male+Female	1e-06	1e-06	1e-06
C:\Users\Eva's New Laptop\OneDrive\Eva Documents\WHO Covid\Morocco.PJNZ	Morocco	MAR		AIDS (AIM)	Age-specific AIDS mortality (Mx)	Age 23; Total Region; Male+Female	2e-06	1e-06	1e-06
C:\Users\Eva's New Laptop\OneDrive\Eva Documents\WHO Covid\Morocco.PJNZ	Morocco	MAR		AIDS (AIM)	Age-specific AIDS mortality (Mx)	Age 24; Total Region; Male+Female	2e-06	2e-06	1e-06
C:\Users\Eva's New Laptop\OneDrive\Eva Documents\WHO Covid\Morocco.PJNZ	Morocco	MAR		AIDS (AIM)	Age-specific AIDS mortality (Mx)	Age 25; Total Region; Male+Female	2e-06	2e-06	2e-06
C:\Users\Eva's New Laptop\OneDrive\Eva Documents\WHO Covid\Morocco.PJNZ	Morocco	MAR		AIDS (AIM)	Age-specific AIDS mortality (Mx)	Age 26; Total Region; Male+Female	3e-06	3e-06	2e-06
C:\Users\Eva's New Laptop\OneDrive\Eva Documents\WHO Covid\Morocco.PJNZ	Morocco	MAR		AIDS (AIM)	Age-specific AIDS mortality (Mx)	Age 27; Total Region; Male+Female	4e-06	3e-06	3e-06
C:\Users\Eva's New Laptop\OneDrive\Eva Documents\WHO Covid\Morocco.PJNZ	Morocco	MAR		AIDS (AIM)	Age-specific AIDS mortality (Mx)	Age 28; Total Region; Male+Female	5e-06	4e-06	3e-06
C:\Users\Eva's New Laptop\OneDrive\Eva Documents\WHO Covid\Morocco.PJNZ	Morocco	MAR		AIDS (AIM)	Age-specific AIDS mortality (Mx)	Age 29; Total Region; Male+Female	6e-06	5e-06	4e-06
C:\Users\Eva's New Laptop\OneDrive\Eva Documents\WHO Covid\Morocco.PJNZ	Morocco	MAR		AIDS (AIM)	Age-specific AIDS mortality (Mx)	Age 30; Total Region; Male+Female	7e-06	6e-06	4e-06
C:\Users\Eva's New Laptop\OneDrive\Eva Documents\WHO Covid\Morocco.PJNZ	Morocco	MAR		AIDS (AIM)	Age-specific AIDS mortality (Mx)	Age 31; Total Region; Male+Female	9e-06	7e-06	5e-06
C:\Users\Eva's New Laptop\OneDrive\Eva Documents\WHO Covid\Morocco.PJNZ	Morocco	MAR		AIDS (AIM)	Age-specific AIDS mortality (Mx)	Age 32; Total Region; Male+Female	1e-05	8e-06	6e-06
C:\Users\Eva's New Laptop\OneDrive\Eva Documents\WHO Covid\Morocco.PJNZ	Morocco	MAR		AIDS (AIM)	Age-specific AIDS mortality (Mx)	Age 33; Total Region; Male+Female	1.1e-05	9e-06	7e-06
C:\Users\Eva's New Laptop\OneDrive\Eva Documents\WHO Covid\Morocco.PJNZ	Morocco	MAR		AIDS (AIM)	Age-specific AIDS mortality (Mx)	Age 34; Total Region; Male+Female	1.3e-05	1e-05	8e-06
C:\Users\Eva's New Laptop\OneDrive\Eva Documents\WHO Covid\Morocco.PJNZ	Morocco	MAR		AIDS (AIM)	Age-specific AIDS mortality (Mx)	Age 35; Total Region; Male+Female	1.6e-05	1.2e-05	1e-05
C:\Users\Eva's New Laptop\OneDrive\Eva Documents\WHO Covid\Morocco.PJNZ	Morocco	MAR		AIDS (AIM)	Age-specific AIDS mortality (Mx)	Age 36; Total Region; Male+Female	1.8e-05	1.4e-05	1.1e-05
C:\Users\Eva's New Laptop\OneDrive\Eva Documents\WHO Covid\Morocco.PJNZ	Morocco	MAR		AIDS (AIM)	Age-specific AIDS mortality (Mx)	Age 37; Total Region; Male+Female	2e-05	1.5e-05	1.2e-05
C:\Users\Eva's New Laptop\OneDrive\Eva Documents\WHO Covid\Morocco.PJNZ	Morocco	MAR		AIDS (AIM)	Age-specific AIDS mortality (Mx)	Age 38; Total Region; Male+Female	2.2e-05	1.6e-05	1.3e-05
C:\Users\Eva's New Laptop\OneDrive\Eva Documents\WHO Covid\Morocco.PJNZ	Morocco	MAR		AIDS (AIM)	Age-specific AIDS mortality (Mx)	Age 39; Total Region; Male+Female	2.4e-05	1.8e-05	1.4e-05
C:\Users\Eva's New Laptop\OneDrive\Eva Documents\WHO Covid\Morocco.PJNZ	Morocco	MAR		AIDS (AIM)	Age-specific AIDS mortality (Mx)	Age 40; Total Region; Male+Female	2.6e-05	1.9e-05	1.5e-05
C:\Users\Eva's New Laptop\OneDrive\Eva Documents\WHO Covid\Morocco.PJNZ	Morocco	MAR		AIDS (AIM)	Age-specific AIDS mortality (Mx)	Age 41; Total Region; Male+Female	2.7e-05	2e-05	1.6e-05
C:\Users\Eva's New Laptop\OneDrive\Eva Documents\WHO Covid\Morocco.PJNZ	Morocco	MAR		AIDS (AIM)	Age-specific AIDS mortality (Mx)	Age 42; Total Region; Male+Female	2.8e-05	2.1e-05	1.7e-05
C:\Users\Eva's New Laptop\OneDrive\Eva Documents\WHO Covid\Morocco.PJNZ	Morocco	MAR		AIDS (AIM)	Age-specific AIDS mortality (Mx)	Age 43; Total Region; Male+Female	2.9e-05	2.2e-05	1.8e-05
C:\Users\Eva's New Laptop\OneDrive\Eva Documents\WHO Covid\Morocco.PJNZ	Morocco	MAR		AIDS (AIM)	Age-specific AIDS mortality (Mx)	Age 44; Total Region; Male+Female	3e-05	2.3e-05	1.8e-05
C:\Users\Eva's New Laptop\OneDrive\Eva Documents\WHO Covid\Morocco.PJNZ	Morocco	MAR		AIDS (AIM)	Age-specific AIDS mortality (Mx)	Age 45; Total Region; Male+Female	3.1e-05	2.2e-05	1.7e-05
C:\Users\Eva's New Laptop\OneDrive\Eva Documents\WHO Covid\Morocco.PJNZ	Morocco	MAR		AIDS (AIM)	Age-specific AIDS mortality (Mx)	Age 46; Total Region; Male+Female	3.2e-05	2.3e-05	1.8e-05
C:\Users\Eva's New Laptop\OneDrive\Eva Documents\WHO Covid\Morocco.PJNZ	Morocco	MAR		AIDS (AIM)	Age-specific AIDS mortality (Mx)	Age 47; Total Region; Male+Female	3.2e-05	2.3e-05	1.8e-05
C:\Users\Eva's New Laptop\OneDrive\Eva Documents\WHO Covid\Morocco.PJNZ	Morocco	MAR		AIDS (AIM)	Age-specific AIDS mortality (Mx)	Age 48; Total Region; Male+Female	3.2e-05	2.3e-05	1.8e-05
C:\Users\Eva's New Laptop\OneDrive\Eva Documents\WHO Covid\Morocco.PJNZ	Morocco	MAR		AIDS (AIM)	Age-specific AIDS mortality (Mx)	Age 49; Total Region; Male+Female	3.1e-05	2.3e-05	1.8e-05
C:\Users\Eva's New Laptop\OneDrive\Eva Documents\WHO Covid\Morocco.PJNZ	Morocco	MAR		AIDS (AIM)	Age-specific AIDS mortality (Mx)	Age 50; Total Region; Male+Female	3.1e-05	2.2e-05	1.8e-05
C:\Users\Eva's New Laptop\OneDrive\Eva Documents\WHO Covid\Morocco.PJNZ	Morocco	MAR		AIDS (AIM)	Age-specific AIDS mortality (Mx)	Age 51; Total Region; Male+Female	3e-05	2.2e-05	1.7e-05
C:\Users\Eva's New Laptop\OneDrive\Eva Documents\WHO Covid\Morocco.PJNZ	Morocco	MAR		AIDS (AIM)	Age-specific AIDS mortality (Mx)	Age 52; Total Region; Male+Female	2.9e-05	2.1e-05	1.7e-05
C:\Users\Eva's New Laptop\OneDrive\Eva Documents\WHO Covid\Morocco.PJNZ	Morocco	MAR		AIDS (AIM)	Age-specific AIDS mortality (Mx)	Age 53; Total Region; Male+Female	2.8e-05	2.1e-05	1.6e-05
C:\Users\Eva's New Laptop\OneDrive\Eva Documents\WHO Covid\Morocco.PJNZ	Morocco	MAR		AIDS (AIM)	Age-specific AIDS mortality (Mx)	Age 54; Total Region; Male+Female	2.6e-05	2e-05	1.6e-05
C:\Users\Eva's New Laptop\OneDrive\Eva Documents\WHO Covid\Morocco.PJNZ	Morocco	MAR		AIDS (AIM)	Age-specific AIDS mortality (Mx)	Age 55; Total Region; Male+Female	2.5e-05	1.9e-05	1.5e-05
C:\Users\Eva's New Laptop\OneDrive\Eva Documents\WHO Covid\Morocco.PJNZ	Morocco	MAR		AIDS (AIM)	Age-specific AIDS mortality (Mx)	Age 56; Total Region; Male+Female	2.4e-05	1.8e-05	1.5e-05
C:\Users\Eva's New Laptop\OneDrive\Eva Documents\WHO Covid\Morocco.PJNZ	Morocco	MAR		AIDS (AIM)	Age-specific AIDS mortality (Mx)	Age 57; Total Region; Male+Female	2.2e-05	1.7e-05	1.4e-05
C:\Users\Eva's New Laptop\OneDrive\Eva Documents\WHO Covid\Morocco.PJNZ	Morocco	MAR		AIDS (AIM)	Age-specific AIDS mortality (Mx)	Age 58; Total Region; Male+Female	2e-05	1.6e-05	1.4e-05
C:\Users\Eva's New Laptop\OneDrive\Eva Documents\WHO Covid\Morocco.PJNZ	Morocco	MAR		AIDS (AIM)	Age-specific AIDS mortality (Mx)	Age 59; Total Region; Male+Female	1.9e-05	1.5e-05	1.3e-05
C:\Users\Eva's New Laptop\OneDrive\Eva Documents\WHO Covid\Morocco.PJNZ	Morocco	MAR		AIDS (AIM)	Age-specific AIDS mortality (Mx)	Age 60; Total Region; Male+Female	1.7e-05	1.4e-05	1.2e-05
C:\Users\Eva's New Laptop\OneDrive\Eva Documents\WHO Covid\Morocco.PJNZ	Morocco	MAR		AIDS (AIM)	Age-specific AIDS mortality (Mx)	Age 61; Total Region; Male+Female	1.5e-05	1.3e-05	1.1e-05
C:\Users\Eva's New Laptop\OneDrive\Eva Documents\WHO Covid\Morocco.PJNZ	Morocco	MAR		AIDS (AIM)	Age-specific AIDS mortality (Mx)	Age 62; Total Region; Male+Female	1.4e-05	1.2e-05	1e-05
C:\Users\Eva's New Laptop\OneDrive\Eva Documents\WHO Covid\Morocco.PJNZ	Morocco	MAR		AIDS (AIM)	Age-specific AIDS mortality (Mx)	Age 63; Total Region; Male+Female	1.2e-05	1.1e-05	9e-06
C:\Users\Eva's New Laptop\OneDrive\Eva Documents\WHO Covid\Morocco.PJNZ	Morocco	MAR		AIDS (AIM)	Age-specific AIDS mortality (Mx)	Age 64; Total Region; Male+Female	1.1e-05	9e-06	9e-06
C:\Users\Eva's New Laptop\OneDrive\Eva Documents\WHO Covid\Morocco.PJNZ	Morocco	MAR		AIDS (AIM)	Age-specific AIDS mortality (Mx)	Age 65; Total Region; Male+Female	1e-05	9e-06	8e-06
C:\Users\Eva's New Laptop\OneDrive\Eva Documents\WHO Covid\Morocco.PJNZ	Morocco	MAR		AIDS (AIM)	Age-specific AIDS mortality (Mx)	Age 66; Total Region; Male+Female	9e-06	8e-06	7e-06
C:\Users\Eva's New Laptop\OneDrive\Eva Documents\WHO Covid\Morocco.PJNZ	Morocco	MAR		AIDS (AIM)	Age-specific AIDS mortality (Mx)	Age 67; Total Region; Male+Female	8e-06	7e-06	6e-06
C:\Users\Eva's New Laptop\OneDrive\Eva Documents\WHO Covid\Morocco.PJNZ	Morocco	MAR		AIDS (AIM)	Age-specific AIDS mortality (Mx)	Age 68; Total Region; Male+Female	7e-06	6e-06	6e-06
C:\Users\Eva's New Laptop\OneDrive\Eva Documents\WHO Covid\Morocco.PJNZ	Morocco	MAR		AIDS (AIM)	Age-specific AIDS mortality (Mx)	Age 69; Total Region; Male+Female	6e-06	6e-06	5e-06
C:\Users\Eva's New Laptop\OneDrive\Eva Documents\WHO Covid\Morocco.PJNZ	Morocco	MAR		AIDS (AIM)	Age-specific AIDS mortality (Mx)	Age 70; Total Region; Male+Female	6e-06	5e-06	5e-06
C:\Users\Eva's New Laptop\OneDrive\Eva Documents\WHO Covid\Morocco.PJNZ	Morocco	MAR		AIDS (AIM)	Age-specific AIDS mortality (Mx)	Age 71; Total Region; Male+Female	5e-06	4e-06	4e-06
C:\Users\Eva's New Laptop\OneDrive\Eva Documents\WHO Covid\Morocco.PJNZ	Morocco	MAR		AIDS (AIM)	Age-specific AIDS mortality (Mx)	Age 72; Total Region; Male+Female	4e-06	4e-06	4e-06
C:\Users\Eva's New Laptop\OneDrive\Eva Documents\WHO Covid\Morocco.PJNZ	Morocco	MAR		AIDS (AIM)	Age-specific AIDS mortality (Mx)	Age 73; Total Region; Male+Female	4e-06	3e-06	3e-06
C:\Users\Eva's New Laptop\OneDrive\Eva Documents\WHO Covid\Morocco.PJNZ	Morocco	MAR		AIDS (AIM)	Age-specific AIDS mortality (Mx)	Age 74; Total Region; Male+Female	3e-06	3e-06	3e-06
C:\Users\Eva's New Laptop\OneDrive\Eva Documents\WHO Covid\Morocco.PJNZ	Morocco	MAR		AIDS (AIM)	Age-specific AIDS mortality (Mx)	Age 75; Total Region; Male+Female	3e-06	2e-06	2e-06
C:\Users\Eva's New Laptop\OneDrive\Eva Documents\WHO Covid\Morocco.PJNZ	Morocco	MAR		AIDS (AIM)	Age-specific AIDS mortality (Mx)	Age 76; Total Region; Male+Female	2e-06	2e-06	2e-06
C:\Users\Eva's New Laptop\OneDrive\Eva Documents\WHO Covid\Morocco.PJNZ	Morocco	MAR		AIDS (AIM)	Age-specific AIDS mortality (Mx)	Age 77; Total Region; Male+Female	2e-06	2e-06	2e-06
C:\Users\Eva's New Laptop\OneDrive\Eva Documents\WHO Covid\Morocco.PJNZ	Morocco	MAR		AIDS (AIM)	Age-specific AIDS mortality (Mx)	Age 78; Total Region; Male+Female	2e-06	2e-06	1e-06
C:\Users\Eva's New Laptop\OneDrive\Eva Documents\WHO Covid\Morocco.PJNZ	Morocco	MAR		AIDS (AIM)	Age-specific AIDS mortality (Mx)	Age 79; Total Region; Male+Female	1e-06	1e-06	1e-06
C:\Users\Eva's New Laptop\OneDrive\Eva Documents\WHO Covid\Morocco.PJNZ	Morocco	MAR		AIDS (AIM)	Age-specific AIDS mortality (Mx)	Age 80; Total Region; Male+Female	1e-06	1e-06	1e-06
C:\Users\Eva's New Laptop\OneDrive\Eva Documents\WHO Covid\Morocco.PJNZ	Morocco	MAR		AIDS (AIM)	AIDS mortality per 100 thousand	Male+Female	1.1	0.82	0.67
C:\Users\Eva's New Laptop\OneDrive\Eva Documents\WHO Covid\Morocco.PJNZ	Morocco	MAR		AIDS (AIM)	AIDS mortality per 100 thousand by age and sex	0-4; Male+Female	1.07	0.604462	0.504786
C:\Users\Eva's New Laptop\OneDrive\Eva Documents\WHO Covid\Morocco.PJNZ	Morocco	MAR		AIDS (AIM)	AIDS mortality per 100 thousand by age and sex	5-9; Male+Female	0.127904	0.10546	0.105188
C:\Users\Eva's New Laptop\OneDrive\Eva Documents\WHO Covid\Morocco.PJNZ	Morocco	MAR		AIDS (AIM)	AIDS mortality per 100 thousand by age and sex	10-14 ; Male+Female	0.13913	0.101223	0.095696
C:\Users\Eva's New Laptop\OneDrive\Eva Documents\WHO Covid\Morocco.PJNZ	Morocco	MAR		AIDS (AIM)	AIDS mortality per 100 thousand by age and sex	15-19 ; Male+Female	0.06473	0.06576	0.06483
C:\Users\Eva's New Laptop\OneDrive\Eva Documents\WHO Covid\Morocco.PJNZ	Morocco	MAR		AIDS (AIM)	AIDS mortality per 100 thousand by age and sex	20-24 ; Male+Female	0.132223	0.119376	0.092265
C:\Users\Eva's New Laptop\OneDrive\Eva Documents\WHO Covid\Morocco.PJNZ	Morocco	MAR		AIDS (AIM)	AIDS mortality per 100 thousand by age and sex	25-29 ; Male+Female	0.404265	0.327836	0.260261
C:\Users\Eva's New Laptop\OneDrive\Eva Documents\WHO Covid\Morocco.PJNZ	Morocco	MAR		AIDS (AIM)	AIDS mortality per 100 thousand by age and sex	30-34 ; Male+Female	1	0.780646	0.612515
C:\Users\Eva's New Laptop\OneDrive\Eva Documents\WHO Covid\Morocco.PJNZ	Morocco	MAR		AIDS (AIM)	AIDS mortality per 100 thousand by age and sex	35-39 ; Male+Female	1.99	1.49	1.2
C:\Users\Eva's New Laptop\OneDrive\Eva Documents\WHO Covid\Morocco.PJNZ	Morocco	MAR		AIDS (AIM)	AIDS mortality per 100 thousand by age and sex	40-44 ; Male+Female	2.82	2.1	1.68
C:\Users\Eva's New Laptop\OneDrive\Eva Documents\WHO Covid\Morocco.PJNZ	Morocco	MAR		AIDS (AIM)	AIDS mortality per 100 thousand by age and sex	45-49 ; Male+Female	3.18	2.25	1.76
C:\Users\Eva's New Laptop\OneDrive\Eva Documents\WHO Covid\Morocco.PJNZ	Morocco	MAR		AIDS (AIM)	AIDS mortality per 100 thousand by age and sex	50-54 ; Male+Female	2.88	2.11	1.68
C:\Users\Eva's New Laptop\OneDrive\Eva Documents\WHO Covid\Morocco.PJNZ	Morocco	MAR		AIDS (AIM)	AIDS mortality per 100 thousand by age and sex	55-59 ; Male+Female	2.2	1.71	1.42
C:\Users\Eva's New Laptop\OneDrive\Eva Documents\WHO Covid\Morocco.PJNZ	Morocco	MAR		AIDS (AIM)	AIDS mortality per 100 thousand by age and sex	60-64 ; Male+Female	1.42	1.18	1.04
C:\Users\Eva's New Laptop\OneDrive\Eva Documents\WHO Covid\Morocco.PJNZ	Morocco	MAR		AIDS (AIM)	AIDS mortality per 100 thousand by age and sex	65-69 ; Male+Female	0.833103	0.712429	0.646834
C:\Users\Eva's New Laptop\OneDrive\Eva Documents\WHO Covid\Morocco.PJNZ	Morocco	MAR		AIDS (AIM)	AIDS mortality per 100 thousand by age and sex	70-74 ; Male+Female	0.450144	0.399213	0.374494
C:\Users\Eva's New Laptop\OneDrive\Eva Documents\WHO Covid\Morocco.PJNZ	Morocco	MAR		AIDS (AIM)	AIDS mortality per 100 thousand by age and sex	75-79 ; Male+Female	0.209954	0.190641	0.184223
C:\Users\Eva's New Laptop\OneDrive\Eva Documents\WHO Covid\Morocco.PJNZ	Morocco	MAR		AIDS (AIM)	AIDS mortality per 100 thousand by age and sex	80+ ; Male+Female	0.079152	0.073426	0.07165
C:\Users\Eva's New Laptop\OneDrive\Eva Documents\WHO Covid\Morocco.PJNZ	Morocco	MAR		AIDS (AIM)	Total deaths to HIV Population	Male+Female	468	370	323
C:\Users\Eva's New Laptop\OneDrive\Eva Documents\WHO Covid\Morocco.PJNZ	Morocco	MAR		AIDS (AIM)	Total non-AIDS deaths to HIV population	Male+Female	68	69	73
C:\Users\Eva's New Laptop\OneDrive\Eva Documents\WHO Covid\Morocco.PJNZ	Morocco	MAR		AIDS (AIM)	Total non-AIDS deaths to HIV population on ART	Male+Female	58	61	65
C:\Users\Eva's New Laptop\OneDrive\Eva Documents\WHO Covid\Morocco.PJNZ	Morocco	MAR		AIDS (AIM)	Total non-AIDS deaths to HIV population not on ART	Male+Female	10	8	8
C:\Users\Eva's New Laptop\OneDrive\Eva Documents\WHO Covid\Morocco.PJNZ	Morocco	MAR		AIDS (AIM)	Disability Adjusted Life Years (DALYs)	Male+Female	4167060	4061500	3963336
C:\Users\Eva's New Laptop\OneDrive\Eva Documents\WHO Covid\Morocco.PJNZ	Morocco	MAR		AIDS (AIM)	Quality Adjusted Life Years (QALYs)	Male+Female	36524187	36970895	37412498
C:\Users\Eva's New Laptop\OneDrive\Eva Documents\WHO Covid\Morocco.PJNZ	Morocco	MAR		AIDS (AIM)	National new infections	Male+Female	0	0	0
C:\Users\Eva's New Laptop\OneDrive\Eva Documents\WHO Covid\Morocco.PJNZ	Morocco	MAR		AIDS (AIM)	HIV population (15-49)	Male+Female	14384	14016	13635
C:\Users\Eva's New Laptop\OneDrive\Eva Documents\WHO Covid\Morocco.PJNZ	Morocco	MAR		AIDS (AIM)	Adult HIV prevalence (Percent)	Male+Female	0.08	0.07	0.07
C:\Users\Eva's New Laptop\OneDrive\Eva Documents\WHO Covid\Morocco.PJNZ	Morocco	MAR		AIDS (AIM)	New HIV infections (15-49)	Male+Female	729	427	431
C:\Users\Eva's New Laptop\OneDrive\Eva Documents\WHO Covid\Morocco.PJNZ	Morocco	MAR		AIDS (AIM)	Incidence (15-49) (Percent)	Male+Female	0	0	0
C:\Users\Eva's New Laptop\OneDrive\Eva Documents\WHO Covid\Morocco.PJNZ	Morocco	MAR		AIDS (AIM)	Annual AIDS deaths (15-49)	Male+Female	229	175	142
C:\Users\Eva's New Laptop\OneDrive\Eva Documents\WHO Covid\Morocco.PJNZ	Morocco	MAR		AIDS (AIM)	Annual AIDS deaths among those on ART (15-49)	Male+Female	153	144	107
C:\Users\Eva's New Laptop\OneDrive\Eva Documents\WHO Covid\Morocco.PJNZ	Morocco	MAR		AIDS (AIM)	Annual AIDS deaths among those not on ART (15-49)	Male+Female	76	31	35
C:\Users\Eva's New Laptop\OneDrive\Eva Documents\WHO Covid\Morocco.PJNZ	Morocco	MAR		AIDS (AIM)	Number of AIDS deaths among pregnant women (15-49)	Female	3	3	3
C:\Users\Eva's New Laptop\OneDrive\Eva Documents\WHO Covid\Morocco.PJNZ	Morocco	MAR		AIDS (AIM)	Distribution by CD4 count - HIV+ not on ART (15-49)	Male+Female - CD4 >= 500	1484	1101	1064
C:\Users\Eva's New Laptop\OneDrive\Eva Documents\WHO Covid\Morocco.PJNZ	Morocco	MAR		AIDS (AIM)	Distribution by CD4 count - HIV+ not on ART (15-49)	Male+Female - CD4 350 - 500	1121	849	826
C:\Users\Eva's New Laptop\OneDrive\Eva Documents\WHO Covid\Morocco.PJNZ	Morocco	MAR		AIDS (AIM)	Distribution by CD4 count - HIV+ not on ART (15-49)	Male+Female - CD4 250 - 349	827	629	615
C:\Users\Eva's New Laptop\OneDrive\Eva Documents\WHO Covid\Morocco.PJNZ	Morocco	MAR		AIDS (AIM)	Distribution by CD4 count - HIV+ not on ART (15-49)	Male+Female - CD4 200 - 249	422	323	319
C:\Users\Eva's New Laptop\OneDrive\Eva Documents\WHO Covid\Morocco.PJNZ	Morocco	MAR		AIDS (AIM)	Distribution by CD4 count - HIV+ not on ART (15-49)	Male+Female - CD4 100 - 199	634	482	503
C:\Users\Eva's New Laptop\OneDrive\Eva Documents\WHO Covid\Morocco.PJNZ	Morocco	MAR		AIDS (AIM)	Distribution by CD4 count - HIV+ not on ART (15-49)	Male+Female - CD4 50 - 99	200	150	187
C:\Users\Eva's New Laptop\OneDrive\Eva Documents\WHO Covid\Morocco.PJNZ	Morocco	MAR		AIDS (AIM)	Distribution by CD4 count - HIV+ not on ART (15-49)	Male+Female - CD4 < 50	123	75	133
C:\Users\Eva's New Laptop\OneDrive\Eva Documents\WHO Covid\Morocco.PJNZ	Morocco	MAR		AIDS (AIM)	Distribution by CD4 count - HIV+ on ART (15-49)	Male+Female - CD4 >= 500	1467	1807	1828
C:\Users\Eva's New Laptop\OneDrive\Eva Documents\WHO Covid\Morocco.PJNZ	Morocco	MAR		AIDS (AIM)	Distribution by CD4 count - HIV+ on ART (15-49)	Male+Female - CD4 350 - 500	1726	1944	1908
C:\Users\Eva's New Laptop\OneDrive\Eva Documents\WHO Covid\Morocco.PJNZ	Morocco	MAR		AIDS (AIM)	Distribution by CD4 count - HIV+ on ART (15-49)	Male+Female - CD4 250 - 349	1758	1874	1799
C:\Users\Eva's New Laptop\OneDrive\Eva Documents\WHO Covid\Morocco.PJNZ	Morocco	MAR		AIDS (AIM)	Distribution by CD4 count - HIV+ on ART (15-49)	Male+Female - CD4 200 - 249	1111	1142	1073
C:\Users\Eva's New Laptop\OneDrive\Eva Documents\WHO Covid\Morocco.PJNZ	Morocco	MAR		AIDS (AIM)	Distribution by CD4 count - HIV+ on ART (15-49)	Male+Female - CD4 100 - 199	1738	1804	1684
C:\Users\Eva's New Laptop\OneDrive\Eva Documents\WHO Covid\Morocco.PJNZ	Morocco	MAR		AIDS (AIM)	Distribution by CD4 count - HIV+ on ART (15-49)	Male+Female - CD4 50 - 99	896	937	871
C:\Users\Eva's New Laptop\OneDrive\Eva Documents\WHO Covid\Morocco.PJNZ	Morocco	MAR		AIDS (AIM)	Distribution by CD4 count - HIV+ on ART (15-49)	Male+Female - CD4 < 50	875	897	824
C:\Users\Eva's New Laptop\OneDrive\Eva Documents\WHO Covid\Morocco.PJNZ	Morocco	MAR		AIDS (AIM)	National new infections (15-49)	Male+Female	0	0	0
C:\Users\Eva's New Laptop\OneDrive\Eva Documents\WHO Covid\Morocco.PJNZ	Morocco	MAR		AIDS (AIM)	Incidence adjustment factor	Male+Female	1	1	1
C:\Users\Eva's New Laptop\OneDrive\Eva Documents\WHO Covid\Morocco.PJNZ	Morocco	MAR		AIDS (AIM)	HIV population (15+)	Male+Female	21311	21439	21613
C:\Users\Eva's New Laptop\OneDrive\Eva Documents\WHO Covid\Morocco.PJNZ	Morocco	MAR		AIDS (AIM)	Adult prevalence (15+) (Percent)	Male+Female	0.08	0.08	0.08
C:\Users\Eva's New Laptop\OneDrive\Eva Documents\WHO Covid\Morocco.PJNZ	Morocco	MAR		AIDS (AIM)	New HIV infections (15+)	Male+Female	781	457	462
C:\Users\Eva's New Laptop\OneDrive\Eva Documents\WHO Covid\Morocco.PJNZ	Morocco	MAR		AIDS (AIM)	Incidence (15+) (Percent)	Male+Female	0	0	0
C:\Users\Eva's New Laptop\OneDrive\Eva Documents\WHO Covid\Morocco.PJNZ	Morocco	MAR		AIDS (AIM)	Annual AIDS deaths (15+)	Male+Female	357	276	229
C:\Users\Eva's New Laptop\OneDrive\Eva Documents\WHO Covid\Morocco.PJNZ	Morocco	MAR		AIDS (AIM)	AIDS 45q15 (15+)	Male+Female	0.00073	0.00055	0.00044
C:\Users\Eva's New Laptop\OneDrive\Eva Documents\WHO Covid\Morocco.PJNZ	Morocco	MAR		AIDS (AIM)	Annual AIDS deaths among those on ART (15+)	Male+Female	256	239	187
C:\Users\Eva's New Laptop\OneDrive\Eva Documents\WHO Covid\Morocco.PJNZ	Morocco	MAR		AIDS (AIM)	Annual AIDS deaths among those not on ART (15+)	Male+Female	101	37	41
C:\Users\Eva's New Laptop\OneDrive\Eva Documents\WHO Covid\Morocco.PJNZ	Morocco	MAR		AIDS (AIM)	Number of AIDS related IDU deaths	Male+Female	0	0	0
C:\Users\Eva's New Laptop\OneDrive\Eva Documents\WHO Covid\Morocco.PJNZ	Morocco	MAR		AIDS (AIM)	Number of non-AIDS related IDU deaths	Male+Female	0	0	0
C:\Users\Eva's New Laptop\OneDrive\Eva Documents\WHO Covid\Morocco.PJNZ	Morocco	MAR		AIDS (AIM)	Distribution by CD4 count - HIV+ not on ART (15+)	Male+Female - CD4 >= 500	1616	1198	1158
C:\Users\Eva's New Laptop\OneDrive\Eva Documents\WHO Covid\Morocco.PJNZ	Morocco	MAR		AIDS (AIM)	Distribution by CD4 count - HIV+ not on ART (15+)	Male+Female - CD4 350 - 500	1275	963	936
C:\Users\Eva's New Laptop\OneDrive\Eva Documents\WHO Covid\Morocco.PJNZ	Morocco	MAR		AIDS (AIM)	Distribution by CD4 count - HIV+ not on ART (15+)	Male+Female - CD4 250 - 349	973	738	721
C:\Users\Eva's New Laptop\OneDrive\Eva Documents\WHO Covid\Morocco.PJNZ	Morocco	MAR		AIDS (AIM)	Distribution by CD4 count - HIV+ not on ART (15+)	Male+Female - CD4 200 - 249	509	388	383
C:\Users\Eva's New Laptop\OneDrive\Eva Documents\WHO Covid\Morocco.PJNZ	Morocco	MAR		AIDS (AIM)	Distribution by CD4 count - HIV+ not on ART (15+)	Male+Female - CD4 100 - 199	815	617	644
C:\Users\Eva's New Laptop\OneDrive\Eva Documents\WHO Covid\Morocco.PJNZ	Morocco	MAR		AIDS (AIM)	Distribution by CD4 count - HIV+ not on ART (15+)	Male+Female - CD4 50 - 99	271	203	253
C:\Users\Eva's New Laptop\OneDrive\Eva Documents\WHO Covid\Morocco.PJNZ	Morocco	MAR		AIDS (AIM)	Distribution by CD4 count - HIV+ not on ART (15+)	Male+Female - CD4 < 50	187	112	201
C:\Users\Eva's New Laptop\OneDrive\Eva Documents\WHO Covid\Morocco.PJNZ	Morocco	MAR		AIDS (AIM)	Distribution by CD4 count - HIV+ on ART (15+)	Male+Female - CD4 >= 500	1653	2055	2119
C:\Users\Eva's New Laptop\OneDrive\Eva Documents\WHO Covid\Morocco.PJNZ	Morocco	MAR		AIDS (AIM)	Distribution by CD4 count - HIV+ on ART (15+)	Male+Female - CD4 350 - 500	2188	2504	2542
C:\Users\Eva's New Laptop\OneDrive\Eva Documents\WHO Covid\Morocco.PJNZ	Morocco	MAR		AIDS (AIM)	Distribution by CD4 count - HIV+ on ART (15+)	Male+Female - CD4 250 - 349	2577	2810	2829
C:\Users\Eva's New Laptop\OneDrive\Eva Documents\WHO Covid\Morocco.PJNZ	Morocco	MAR		AIDS (AIM)	Distribution by CD4 count - HIV+ on ART (15+)	Male+Female - CD4 200 - 249	2024	2141	2142
C:\Users\Eva's New Laptop\OneDrive\Eva Documents\WHO Covid\Morocco.PJNZ	Morocco	MAR		AIDS (AIM)	Distribution by CD4 count - HIV+ on ART (15+)	Male+Female - CD4 100 - 199	3392	3618	3612
C:\Users\Eva's New Laptop\OneDrive\Eva Documents\WHO Covid\Morocco.PJNZ	Morocco	MAR		AIDS (AIM)	Distribution by CD4 count - HIV+ on ART (15+)	Male+Female - CD4 50 - 99	1809	1944	1939
C:\Users\Eva's New Laptop\OneDrive\Eva Documents\WHO Covid\Morocco.PJNZ	Morocco	MAR		AIDS (AIM)	Distribution by CD4 count - HIV+ on ART (15+)	Male+Female - CD4 < 50	2021	2148	2134
C:\Users\Eva's New Laptop\OneDrive\Eva Documents\WHO Covid\Morocco.PJNZ	Morocco	MAR		AIDS (AIM)	Total deaths to HIV Population - (15+)	Male+Female	424	344	301
C:\Users\Eva's New Laptop\OneDrive\Eva Documents\WHO Covid\Morocco.PJNZ	Morocco	MAR		AIDS (AIM)	National new infections (15+)	Male+Female	0	0	0
C:\Users\Eva's New Laptop\OneDrive\Eva Documents\WHO Covid\Morocco.PJNZ	Morocco	MAR		AIDS (AIM)	HIV population (50+)	Male+Female	6927	7423	7978
C:\Users\Eva's New Laptop\OneDrive\Eva Documents\WHO Covid\Morocco.PJNZ	Morocco	MAR		AIDS (AIM)	New HIV infections (50+)	Male+Female	52	31	31
C:\Users\Eva's New Laptop\OneDrive\Eva Documents\WHO Covid\Morocco.PJNZ	Morocco	MAR		AIDS (AIM)	Annual AIDS deaths (50+)	Male+Female	128	101	87
C:\Users\Eva's New Laptop\OneDrive\Eva Documents\WHO Covid\Morocco.PJNZ	Morocco	MAR		AIDS (AIM)	National new infections (50+)	Male+Female	0	0	0
C:\Users\Eva's New Laptop\OneDrive\Eva Documents\WHO Covid\Morocco.PJNZ	Morocco	MAR		AIDS (AIM)	HIV population (15-24)	Male+Female	592	543	511
C:\Users\Eva's New Laptop\OneDrive\Eva Documents\WHO Covid\Morocco.PJNZ	Morocco	MAR		AIDS (AIM)	Adult prevalence (15-24) (Percent)	Male+Female	0.01	0.01	0.01
C:\Users\Eva's New Laptop\OneDrive\Eva Documents\WHO Covid\Morocco.PJNZ	Morocco	MAR		AIDS (AIM)	New HIV infections (15-24)	Male+Female	99	59	59
C:\Users\Eva's New Laptop\OneDrive\Eva Documents\WHO Covid\Morocco.PJNZ	Morocco	MAR		AIDS (AIM)	Incidence (15-24) (Percent)	Male+Female	0	0	0
C:\Users\Eva's New Laptop\OneDrive\Eva Documents\WHO Covid\Morocco.PJNZ	Morocco	MAR		AIDS (AIM)	HIV+ pregnant women	Female	33	31	29
C:\Users\Eva's New Laptop\OneDrive\Eva Documents\WHO Covid\Morocco.PJNZ	Morocco	MAR		AIDS (AIM)	Annual AIDS deaths (15-24)	Male+Female	6	5	5
C:\Users\Eva's New Laptop\OneDrive\Eva Documents\WHO Covid\Morocco.PJNZ	Morocco	MAR		AIDS (AIM)	Annual AIDS deaths among those on ART (15-24)	Male+Female	4	5	3
C:\Users\Eva's New Laptop\OneDrive\Eva Documents\WHO Covid\Morocco.PJNZ	Morocco	MAR		AIDS (AIM)	Annual AIDS deaths among those not on ART (15-24)	Male+Female	1	1	1
C:\Users\Eva's New Laptop\OneDrive\Eva Documents\WHO Covid\Morocco.PJNZ	Morocco	MAR		AIDS (AIM)	Perinatally infected (15-19)	Male+Female	0	0	0
C:\Users\Eva's New Laptop\OneDrive\Eva Documents\WHO Covid\Morocco.PJNZ	Morocco	MAR		AIDS (AIM)	Perinatally infected (20-24)	Male+Female	0	0	0
C:\Users\Eva's New Laptop\OneDrive\Eva Documents\WHO Covid\Morocco.PJNZ	Morocco	MAR		AIDS (AIM)	HIV population (10-19)	Male+Female	332	336	344
C:\Users\Eva's New Laptop\OneDrive\Eva Documents\WHO Covid\Morocco.PJNZ	Morocco	MAR		AIDS (AIM)	New HIV infections (10-19)	Male+Female	20	12	12
C:\Users\Eva's New Laptop\OneDrive\Eva Documents\WHO Covid\Morocco.PJNZ	Morocco	MAR		AIDS (AIM)	Annual AIDS deaths (10-19)	Male+Female	6	5	5
C:\Users\Eva's New Laptop\OneDrive\Eva Documents\WHO Covid\Morocco.PJNZ	Morocco	MAR		AIDS (AIM)	HIV population (0-14)	Male+Female	535	505	478
C:\Users\Eva's New Laptop\OneDrive\Eva Documents\WHO Covid\Morocco.PJNZ	Morocco	MAR		AIDS (AIM)	New HIV infections (0-14)	Male+Female	33	28	27
C:\Users\Eva's New Laptop\OneDrive\Eva Documents\WHO Covid\Morocco.PJNZ	Morocco	MAR		AIDS (AIM)	Annual AIDS deaths (0-14)	Male+Female	45	27	24
C:\Users\Eva's New Laptop\OneDrive\Eva Documents\WHO Covid\Morocco.PJNZ	Morocco	MAR		AIDS (AIM)	Children aging out at age 15	Male+Female	30	30	33
C:\Users\Eva's New Laptop\OneDrive\Eva Documents\WHO Covid\Morocco.PJNZ	Morocco	MAR		AIDS (AIM)	Population 0-14	Male+Female	9880876	9928708	9969239
C:\Users\Eva's New Laptop\OneDrive\Eva Documents\WHO Covid\Morocco.PJNZ	Morocco	MAR		AIDS (AIM)	Number of HIV+ children not on ART by time of infection	Age 0; Total Region; Male+Female	22	21	21
C:\Users\Eva's New Laptop\OneDrive\Eva Documents\WHO Covid\Morocco.PJNZ	Morocco	MAR		AIDS (AIM)	Number of HIV+ children not on ART by time of infection	Age 1; Total Region; Male+Female	32	18	17
C:\Users\Eva's New Laptop\OneDrive\Eva Documents\WHO Covid\Morocco.PJNZ	Morocco	MAR		AIDS (AIM)	Number of HIV+ children not on ART by time of infection	Age 2; Total Region; Male+Female	27	26	15
C:\Users\Eva's New Laptop\OneDrive\Eva Documents\WHO Covid\Morocco.PJNZ	Morocco	MAR		AIDS (AIM)	Number of HIV+ children not on ART by time of infection	Age 3; Total Region; Male+Female	25	26	24
C:\Users\Eva's New Laptop\OneDrive\Eva Documents\WHO Covid\Morocco.PJNZ	Morocco	MAR		AIDS (AIM)	Number of HIV+ children not on ART by time of infection	Age 4; Total Region; Male+Female	28	24	25
C:\Users\Eva's New Laptop\OneDrive\Eva Documents\WHO Covid\Morocco.PJNZ	Morocco	MAR		AIDS (AIM)	Number of HIV+ children not on ART by time of infection	Age 5; Total Region; Male+Female	30	38	32
C:\Users\Eva's New Laptop\OneDrive\Eva Documents\WHO Covid\Morocco.PJNZ	Morocco	MAR		AIDS (AIM)	Number of HIV+ children not on ART by time of infection	Age 6; Total Region; Male+Female	16	21	27
C:\Users\Eva's New Laptop\OneDrive\Eva Documents\WHO Covid\Morocco.PJNZ	Morocco	MAR		AIDS (AIM)	Number of HIV+ children not on ART by time of infection	Age 7; Total Region; Male+Female	16	16	20
C:\Users\Eva's New Laptop\OneDrive\Eva Documents\WHO Covid\Morocco.PJNZ	Morocco	MAR		AIDS (AIM)	Number of HIV+ children not on ART by time of infection	Age 8; Total Region; Male+Female	18	16	15
C:\Users\Eva's New Laptop\OneDrive\Eva Documents\WHO Covid\Morocco.PJNZ	Morocco	MAR		AIDS (AIM)	Number of HIV+ children not on ART by time of infection	Age 9; Total Region; Male+Female	16	18	15
C:\Users\Eva's New Laptop\OneDrive\Eva Documents\WHO Covid\Morocco.PJNZ	Morocco	MAR		AIDS (AIM)	Number of HIV+ children not on ART by time of infection	Age 10; Total Region; Male+Female	17	16	17
C:\Users\Eva's New Laptop\OneDrive\Eva Documents\WHO Covid\Morocco.PJNZ	Morocco	MAR		AIDS (AIM)	Number of HIV+ children not on ART by time of infection	Age 11; Total Region; Male+Female	18	16	15
C:\Users\Eva's New Laptop\OneDrive\Eva Documents\WHO Covid\Morocco.PJNZ	Morocco	MAR		AIDS (AIM)	Number of HIV+ children not on ART by time of infection	Age 12; Total Region; Male+Female	18	17	16
C:\Users\Eva's New Laptop\OneDrive\Eva Documents\WHO Covid\Morocco.PJNZ	Morocco	MAR		AIDS (AIM)	Number of HIV+ children not on ART by time of infection	Age 13; Total Region; Male+Female	18	17	17
C:\Users\Eva's New Laptop\OneDrive\Eva Documents\WHO Covid\Morocco.PJNZ	Morocco	MAR		AIDS (AIM)	Number of HIV+ children not on ART by time of infection	Age 14; Total Region; Male+Female	17	18	17
C:\Users\Eva's New Laptop\OneDrive\Eva Documents\WHO Covid\Morocco.PJNZ	Morocco	MAR		AIDS (AIM)	Distribution by CD4 percent - HIV+ not on ART (0-4)	Male+Female - > 30	61	50	43
C:\Users\Eva's New Laptop\OneDrive\Eva Documents\WHO Covid\Morocco.PJNZ	Morocco	MAR		AIDS (AIM)	Distribution by CD4 percent - HIV+ not on ART (0-4)	Male+Female - 26 - 30	25	21	18
C:\Users\Eva's New Laptop\OneDrive\Eva Documents\WHO Covid\Morocco.PJNZ	Morocco	MAR		AIDS (AIM)	Distribution by CD4 percent - HIV+ not on ART (0-4)	Male+Female - 21 - 25	22	19	17
C:\Users\Eva's New Laptop\OneDrive\Eva Documents\WHO Covid\Morocco.PJNZ	Morocco	MAR		AIDS (AIM)	Distribution by CD4 percent - HIV+ not on ART (0-4)	Male+Female - 16 - 20	12	11	10
C:\Users\Eva's New Laptop\OneDrive\Eva Documents\WHO Covid\Morocco.PJNZ	Morocco	MAR		AIDS (AIM)	Distribution by CD4 percent - HIV+ not on ART (0-4)	Male+Female - 11 - 15	7	6	6
C:\Users\Eva's New Laptop\OneDrive\Eva Documents\WHO Covid\Morocco.PJNZ	Morocco	MAR		AIDS (AIM)	Distribution by CD4 percent - HIV+ not on ART (0-4)	Male+Female - 5 - 10	5	4	4
C:\Users\Eva's New Laptop\OneDrive\Eva Documents\WHO Covid\Morocco.PJNZ	Morocco	MAR		AIDS (AIM)	Distribution by CD4 percent - HIV+ not on ART (0-4)	Male+Female - < 5	4	4	3
C:\Users\Eva's New Laptop\OneDrive\Eva Documents\WHO Covid\Morocco.PJNZ	Morocco	MAR		AIDS (AIM)	Distribution by CD4 percent - HIV+ on ART (0-4)	Male+Female - > 30	20	15	9
C:\Users\Eva's New Laptop\OneDrive\Eva Documents\WHO Covid\Morocco.PJNZ	Morocco	MAR		AIDS (AIM)	Distribution by CD4 percent - HIV+ on ART (0-4)	Male+Female - 26 - 30	7	5	3
C:\Users\Eva's New Laptop\OneDrive\Eva Documents\WHO Covid\Morocco.PJNZ	Morocco	MAR		AIDS (AIM)	Distribution by CD4 percent - HIV+ on ART (0-4)	Male+Female - 21 - 25	6	4	2
C:\Users\Eva's New Laptop\OneDrive\Eva Documents\WHO Covid\Morocco.PJNZ	Morocco	MAR		AIDS (AIM)	Distribution by CD4 percent - HIV+ on ART (0-4)	Male+Female - 16 - 20	4	2	1
C:\Users\Eva's New Laptop\OneDrive\Eva Documents\WHO Covid\Morocco.PJNZ	Morocco	MAR		AIDS (AIM)	Distribution by CD4 percent - HIV+ on ART (0-4)	Male+Female - 11 - 15	2	2	0.819643
C:\Users\Eva's New Laptop\OneDrive\Eva Documents\WHO Covid\Morocco.PJNZ	Morocco	MAR		AIDS (AIM)	Distribution by CD4 percent - HIV+ on ART (0-4)	Male+Female - 5 - 10	1	0.892952	0.473467
C:\Users\Eva's New Laptop\OneDrive\Eva Documents\WHO Covid\Morocco.PJNZ	Morocco	MAR		AIDS (AIM)	Distribution by CD4 percent - HIV+ on ART (0-4)	Male+Female - < 5	0.719422	0.420101	0.210973
C:\Users\Eva's New Laptop\OneDrive\Eva Documents\WHO Covid\Morocco.PJNZ	Morocco	MAR		AIDS (AIM)	Distribution by CD4 count - HIV+ not on ART (5-14)	Male+Female - > 1000	16	17	17
C:\Users\Eva's New Laptop\OneDrive\Eva Documents\WHO Covid\Morocco.PJNZ	Morocco	MAR		AIDS (AIM)	Distribution by CD4 count - HIV+ not on ART (5-14)	Male+Female - 750 - 999	29	30	30
C:\Users\Eva's New Laptop\OneDrive\Eva Documents\WHO Covid\Morocco.PJNZ	Morocco	MAR		AIDS (AIM)	Distribution by CD4 count - HIV+ not on ART (5-14)	Male+Female - 500 - 749	43	43	42
C:\Users\Eva's New Laptop\OneDrive\Eva Documents\WHO Covid\Morocco.PJNZ	Morocco	MAR		AIDS (AIM)	Distribution by CD4 count - HIV+ not on ART (5-14)	Male+Female - 350 - 499	45	44	42
C:\Users\Eva's New Laptop\OneDrive\Eva Documents\WHO Covid\Morocco.PJNZ	Morocco	MAR		AIDS (AIM)	Distribution by CD4 count - HIV+ not on ART (5-14)	Male+Female - 200 - 349	26	28	29
C:\Users\Eva's New Laptop\OneDrive\Eva Documents\WHO Covid\Morocco.PJNZ	Morocco	MAR		AIDS (AIM)	Distribution by CD4 count - HIV+ not on ART (5-14)	Male+Female - < 200	17	20	23
C:\Users\Eva's New Laptop\OneDrive\Eva Documents\WHO Covid\Morocco.PJNZ	Morocco	MAR		AIDS (AIM)	Distribution by CD4 count - HIV+ on ART (5-14)	Male+Female - > 1000	53	55	59
C:\Users\Eva's New Laptop\OneDrive\Eva Documents\WHO Covid\Morocco.PJNZ	Morocco	MAR		AIDS (AIM)	Distribution by CD4 count - HIV+ on ART (5-14)	Male+Female - 750 - 999	30	30	31
C:\Users\Eva's New Laptop\OneDrive\Eva Documents\WHO Covid\Morocco.PJNZ	Morocco	MAR		AIDS (AIM)	Distribution by CD4 count - HIV+ on ART (5-14)	Male+Female - 500 - 749	35	35	35
C:\Users\Eva's New Laptop\OneDrive\Eva Documents\WHO Covid\Morocco.PJNZ	Morocco	MAR		AIDS (AIM)	Distribution by CD4 count - HIV+ on ART (5-14)	Male+Female - 350 - 499	18	18	18
C:\Users\Eva's New Laptop\OneDrive\Eva Documents\WHO Covid\Morocco.PJNZ	Morocco	MAR		AIDS (AIM)	Distribution by CD4 count - HIV+ on ART (5-14)	Male+Female - 200 - 349	29	25	21
C:\Users\Eva's New Laptop\OneDrive\Eva Documents\WHO Covid\Morocco.PJNZ	Morocco	MAR		AIDS (AIM)	Distribution by CD4 count - HIV+ on ART (5-14)	Male+Female - < 200	18	16	15
C:\Users\Eva's New Laptop\OneDrive\Eva Documents\WHO Covid\Morocco.PJNZ	Morocco	MAR		AIDS (AIM)	HIV-exposed but uninfected children	Male+Female	631	949	1252
C:\Users\Eva's New Laptop\OneDrive\Eva Documents\WHO Covid\Morocco.PJNZ	Morocco	MAR		AIDS (AIM)	ART-exposed but uninfected children	Male+Female	582	924	1251
C:\Users\Eva's New Laptop\OneDrive\Eva Documents\WHO Covid\Morocco.PJNZ	Morocco	MAR		AIDS (AIM)	HIV population under age 1	Male+Female	22	21	21
C:\Users\Eva's New Laptop\OneDrive\Eva Documents\WHO Covid\Morocco.PJNZ	Morocco	MAR		AIDS (AIM)	New infant HIV infections	Male+Female	32	27	26
C:\Users\Eva's New Laptop\OneDrive\Eva Documents\WHO Covid\Morocco.PJNZ	Morocco	MAR		AIDS (AIM)	Infant AIDS deaths	Male+Female	9	6	6
C:\Users\Eva's New Laptop\OneDrive\Eva Documents\WHO Covid\Morocco.PJNZ	Morocco	MAR		AIDS (AIM)	HIV population (1-4)	Male+Female	154	123	97
C:\Users\Eva's New Laptop\OneDrive\Eva Documents\WHO Covid\Morocco.PJNZ	Morocco	MAR		AIDS (AIM)	New HIV infections (1-4)	Male+Female	1	1	1
C:\Users\Eva's New Laptop\OneDrive\Eva Documents\WHO Covid\Morocco.PJNZ	Morocco	MAR		AIDS (AIM)	AIDS deaths (1-4)	Male+Female	27	14	11
C:\Users\Eva's New Laptop\OneDrive\Eva Documents\WHO Covid\Morocco.PJNZ	Morocco	MAR		AIDS (AIM)	HIV+ children under 2	Male+Female	61	39	38
C:\Users\Eva's New Laptop\OneDrive\Eva Documents\WHO Covid\Morocco.PJNZ	Morocco	MAR		AIDS (AIM)	MTCT by source	Number of pregnant women - Started ART before the pregnancy	59	57	54
C:\Users\Eva's New Laptop\OneDrive\Eva Documents\WHO Covid\Morocco.PJNZ	Morocco	MAR		AIDS (AIM)	MTCT by source	Number of pregnant women - Started ART before pregnancy then dropped off	15	14	13
C:\Users\Eva's New Laptop\OneDrive\Eva Documents\WHO Covid\Morocco.PJNZ	Morocco	MAR		AIDS (AIM)	MTCT by source	Number of pregnant women - Started ART during the pregnancy	235	226	216
C:\Users\Eva's New Laptop\OneDrive\Eva Documents\WHO Covid\Morocco.PJNZ	Morocco	MAR		AIDS (AIM)	MTCT by source	Number of pregnant women - Started ART during pregnancy then dropped off	59	57	54
C:\Users\Eva's New Laptop\OneDrive\Eva Documents\WHO Covid\Morocco.PJNZ	Morocco	MAR		AIDS (AIM)	MTCT by source	Number of pregnant women - Started ART late in the pregnancy	0	0	0
C:\Users\Eva's New Laptop\OneDrive\Eva Documents\WHO Covid\Morocco.PJNZ	Morocco	MAR		AIDS (AIM)	MTCT by source	Number of pregnant women - Did not receive ART	0	0	0
C:\Users\Eva's New Laptop\OneDrive\Eva Documents\WHO Covid\Morocco.PJNZ	Morocco	MAR		AIDS (AIM)	MTCT by source	Number of pregnant women - Mother infected during pregnancy	18	12	12
C:\Users\Eva's New Laptop\OneDrive\Eva Documents\WHO Covid\Morocco.PJNZ	Morocco	MAR		AIDS (AIM)	MTCT by source	New child infections - Started ART before the pregnancy: child infected during pregnancy	0	0	0
C:\Users\Eva's New Laptop\OneDrive\Eva Documents\WHO Covid\Morocco.PJNZ	Morocco	MAR		AIDS (AIM)	MTCT by source	New child infections - Started ART during the pregnancy: child infected during pregnancy	3	3	3
C:\Users\Eva's New Laptop\OneDrive\Eva Documents\WHO Covid\Morocco.PJNZ	Morocco	MAR		AIDS (AIM)	MTCT by source	New child infections - Dropped off ART during pregnancy: child infected during pregnancy	16	16	15
C:\Users\Eva's New Laptop\OneDrive\Eva Documents\WHO Covid\Morocco.PJNZ	Morocco	MAR		AIDS (AIM)	MTCT by source	New child infections - Started ART late in the pregnancy: child infected during pregnancy	0	0	0
C:\Users\Eva's New Laptop\OneDrive\Eva Documents\WHO Covid\Morocco.PJNZ	Morocco	MAR		AIDS (AIM)	MTCT by source	New child infections - Did not receive ART during pregnancy	0	0	0
C:\Users\Eva's New Laptop\OneDrive\Eva Documents\WHO Covid\Morocco.PJNZ	Morocco	MAR		AIDS (AIM)	MTCT by source	New child infections - Mother infected during pregnancy	3	2	2
C:\Users\Eva's New Laptop\OneDrive\Eva Documents\WHO Covid\Morocco.PJNZ	Morocco	MAR		AIDS (AIM)	MTCT by source	New child infections - Started ART before pregnancy: child infected during breastfeeding	0	0	0
C:\Users\Eva's New Laptop\OneDrive\Eva Documents\WHO Covid\Morocco.PJNZ	Morocco	MAR		AIDS (AIM)	MTCT by source	New child infections - Started ART during pregnancy: child infected during breastfeeding	0	0	0
C:\Users\Eva's New Laptop\OneDrive\Eva Documents\WHO Covid\Morocco.PJNZ	Morocco	MAR		AIDS (AIM)	MTCT by source	New child infections - Dropped off ART: child infected during breastfeeding	6	4	5
C:\Users\Eva's New Laptop\OneDrive\Eva Documents\WHO Covid\Morocco.PJNZ	Morocco	MAR		AIDS (AIM)	MTCT by source	New child infections - Started ART late in pregnancy: child infected during breastfeeding	0	0	0
C:\Users\Eva's New Laptop\OneDrive\Eva Documents\WHO Covid\Morocco.PJNZ	Morocco	MAR		AIDS (AIM)	MTCT by source	New child infections - Did not receive ART during breastfeeding	0	0	0
C:\Users\Eva's New Laptop\OneDrive\Eva Documents\WHO Covid\Morocco.PJNZ	Morocco	MAR		AIDS (AIM)	MTCT by source	New child infections - Mother infected during breastfeeding	5	3	3
C:\Users\Eva's New Laptop\OneDrive\Eva Documents\WHO Covid\Morocco.PJNZ	Morocco	MAR		AIDS (AIM)	MTCT by source	Mother-to-child transmission rate - Started ART before the pregnancy: child infected during pregnancy	0	0	0
C:\Users\Eva's New Laptop\OneDrive\Eva Documents\WHO Covid\Morocco.PJNZ	Morocco	MAR		AIDS (AIM)	MTCT by source	Mother-to-child transmission rate - Started ART during the pregnancy: child infected during pregnancy	0.81677	0.849202	0.890114
C:\Users\Eva's New Laptop\OneDrive\Eva Documents\WHO Covid\Morocco.PJNZ	Morocco	MAR		AIDS (AIM)	MTCT by source	Mother-to-child transmission rate - Dropped off ART during pregnancy: child infected during pregnancy	4	5	4
C:\Users\Eva's New Laptop\OneDrive\Eva Documents\WHO Covid\Morocco.PJNZ	Morocco	MAR		AIDS (AIM)	MTCT by source	Mother-to-child transmission rate - Started ART late in the pregnancy: child infected during pregnancy	0	0	0
C:\Users\Eva's New Laptop\OneDrive\Eva Documents\WHO Covid\Morocco.PJNZ	Morocco	MAR		AIDS (AIM)	MTCT by source	Mother-to-child transmission rate - Did not receive ART during pregnancy	0	0	0
C:\Users\Eva's New Laptop\OneDrive\Eva Documents\WHO Covid\Morocco.PJNZ	Morocco	MAR		AIDS (AIM)	MTCT by source	Mother-to-child transmission rate - Mother infected during pregnancy	0.81677	0.566134	0.593409
C:\Users\Eva's New Laptop\OneDrive\Eva Documents\WHO Covid\Morocco.PJNZ	Morocco	MAR		AIDS (AIM)	MTCT by source	Mother-to-child transmission rate - Started ART before pregnancy: child infected during breastfeeding	0	0	0
C:\Users\Eva's New Laptop\OneDrive\Eva Documents\WHO Covid\Morocco.PJNZ	Morocco	MAR		AIDS (AIM)	MTCT by source	Mother-to-child transmission rate - Started ART during pregnancy: child infected during breastfeeding	0	0	0
C:\Users\Eva's New Laptop\OneDrive\Eva Documents\WHO Covid\Morocco.PJNZ	Morocco	MAR		AIDS (AIM)	MTCT by source	Mother-to-child transmission rate - Dropped off ART: child infected during breastfeeding	2	1	1
C:\Users\Eva's New Laptop\OneDrive\Eva Documents\WHO Covid\Morocco.PJNZ	Morocco	MAR		AIDS (AIM)	MTCT by source	Mother-to-child transmission rate - Started ART late in pregnancy: child infected during breastfeeding	0	0	0
C:\Users\Eva's New Laptop\OneDrive\Eva Documents\WHO Covid\Morocco.PJNZ	Morocco	MAR		AIDS (AIM)	MTCT by source	Mother-to-child transmission rate - Did not receive ART during breastfeeding	0	0	0
C:\Users\Eva's New Laptop\OneDrive\Eva Documents\WHO Covid\Morocco.PJNZ	Morocco	MAR		AIDS (AIM)	MTCT by source	Mother-to-child transmission rate - Mother infected during breastfeeding	1	0.849202	0.890114
C:\Users\Eva's New Laptop\OneDrive\Eva Documents\WHO Covid\Morocco.PJNZ	Morocco	MAR		AIDS (AIM)	Mothers needing PMTCT	Female	367	353	337
C:\Users\Eva's New Laptop\OneDrive\Eva Documents\WHO Covid\Morocco.PJNZ	Morocco	MAR		AIDS (AIM)	Mothers receiving PMTCT	Female	367	353	337
C:\Users\Eva's New Laptop\OneDrive\Eva Documents\WHO Covid\Morocco.PJNZ	Morocco	MAR		AIDS (AIM)	PMTCT coverage	Female	100	100	100
C:\Users\Eva's New Laptop\OneDrive\Eva Documents\WHO Covid\Morocco.PJNZ	Morocco	MAR		AIDS (AIM)	PMTCT coverage of more efficacious regimens	Female	100	100	100
C:\Users\Eva's New Laptop\OneDrive\Eva Documents\WHO Covid\Morocco.PJNZ	Morocco	MAR		AIDS (AIM)	MTCT rate at 6 weeks	Female	6.36	6.05	6.18
C:\Users\Eva's New Laptop\OneDrive\Eva Documents\WHO Covid\Morocco.PJNZ	Morocco	MAR		AIDS (AIM)	Final transmission rate including breastfeeding period	Female	8.94	7.96	8.15
C:\Users\Eva's New Laptop\OneDrive\Eva Documents\WHO Covid\Morocco.PJNZ	Morocco	MAR		AIDS (AIM)	Number of HIV+ breastfeeding women at 3 months	Female	65	63	60
C:\Users\Eva's New Laptop\OneDrive\Eva Documents\WHO Covid\Morocco.PJNZ	Morocco	MAR		AIDS (AIM)	Number of HIV+ breastfeeding women at 12 months	Female	46	44	42
C:\Users\Eva's New Laptop\OneDrive\Eva Documents\WHO Covid\Morocco.PJNZ	Morocco	MAR		AIDS (AIM)	Number of new child infections due to mother-to-child transmission	Male+Female	33	28	27
C:\Users\Eva's New Laptop\OneDrive\Eva Documents\WHO Covid\Morocco.PJNZ	Morocco	MAR		AIDS (AIM)	Treatment coverage for HIV+ pregnant women	Female	100	100	100
C:\Users\Eva's New Laptop\OneDrive\Eva Documents\WHO Covid\Morocco.PJNZ	Morocco	MAR		AIDS (AIM)	Total need for ART (15+) - (Dec 31)	Male+Female - (Dec 31)	21311	21439	21613
C:\Users\Eva's New Laptop\OneDrive\Eva Documents\WHO Covid\Morocco.PJNZ	Morocco	MAR		AIDS (AIM)	Total number receiving ART (15+) - (Dec 31)	Male+Female - (Dec 31)	15984	17366	17507
C:\Users\Eva's New Laptop\OneDrive\Eva Documents\WHO Covid\Morocco.PJNZ	Morocco	MAR		AIDS (AIM)	ART coverage of eligible population (15+) - (Dec 31)	Male+Female - (Dec 31)	75	81	81
C:\Users\Eva's New Laptop\OneDrive\Eva Documents\WHO Covid\Morocco.PJNZ	Morocco	MAR		AIDS (AIM)	ART coverage of all HIV+ adults (15+) - (Dec 31)	Male+Female - (Dec 31)	75	81	81
C:\Users\Eva's New Laptop\OneDrive\Eva Documents\WHO Covid\Morocco.PJNZ	Morocco	MAR		AIDS (AIM)	HIV+ adults (15+) - (Dec 31)	Male+Female - (Dec 31)	21375.5	21526.3	21699.8
C:\Users\Eva's New Laptop\OneDrive\Eva Documents\WHO Covid\Morocco.PJNZ	Morocco	MAR		AIDS (AIM)	Median CD4 count at ART initiation (15+) - (mid-year)	Male+Female	285	298.41	291.66
C:\Users\Eva's New Laptop\OneDrive\Eva Documents\WHO Covid\Morocco.PJNZ	Morocco	MAR		AIDS (AIM)	Children needing cotrimoxazole (0-14) - (Dec 31)	Male+Female - (Dec 31)	710	668	645
C:\Users\Eva's New Laptop\OneDrive\Eva Documents\WHO Covid\Morocco.PJNZ	Morocco	MAR		AIDS (AIM)	Children receiving cotrimoxazole (0-14) - (Dec 31)	Male+Female - (Dec 31)	533	535	516
C:\Users\Eva's New Laptop\OneDrive\Eva Documents\WHO Covid\Morocco.PJNZ	Morocco	MAR		AIDS (AIM)	Total coverage for cotrimoxazole (0-14) - (Dec 31)	Male+Female - (Dec 31)	75	80	80
C:\Users\Eva's New Laptop\OneDrive\Eva Documents\WHO Covid\Morocco.PJNZ	Morocco	MAR		AIDS (AIM)	Children needing ART (0-14) - (Dec 31)	Male+Female - (Dec 31)	349	326	319
C:\Users\Eva's New Laptop\OneDrive\Eva Documents\WHO Covid\Morocco.PJNZ	Morocco	MAR		AIDS (AIM)	Children receiving ART (0-14) - (Dec 31)	Male+Female - (Dec 31)	262	261	255
C:\Users\Eva's New Laptop\OneDrive\Eva Documents\WHO Covid\Morocco.PJNZ	Morocco	MAR		AIDS (AIM)	Children on ART by age and weight band	Age 0; Male+Female; Weight bands; 3-5.9	0	0	0
C:\Users\Eva's New Laptop\OneDrive\Eva Documents\WHO Covid\Morocco.PJNZ	Morocco	MAR		AIDS (AIM)	Children on ART by age and weight band	Age 0; Male+Female; Weight bands; 6-9.9	0	0	0
C:\Users\Eva's New Laptop\OneDrive\Eva Documents\WHO Covid\Morocco.PJNZ	Morocco	MAR		AIDS (AIM)	Children on ART by age and weight band	Age 0; Male+Female; Weight bands; 10-13.9	0	0	0
C:\Users\Eva's New Laptop\OneDrive\Eva Documents\WHO Covid\Morocco.PJNZ	Morocco	MAR		AIDS (AIM)	Children on ART by age and weight band	Age 0; Male+Female; Weight bands; 14-19.9	0	0	0
C:\Users\Eva's New Laptop\OneDrive\Eva Documents\WHO Covid\Morocco.PJNZ	Morocco	MAR		AIDS (AIM)	Children on ART by age and weight band	Age 0; Male+Female; Weight bands; 20-24.9	0	0	0
C:\Users\Eva's New Laptop\OneDrive\Eva Documents\WHO Covid\Morocco.PJNZ	Morocco	MAR		AIDS (AIM)	Children on ART by age and weight band	Age 0; Male+Female; Weight bands; 25-34.9	0	0	0
C:\Users\Eva's New Laptop\OneDrive\Eva Documents\WHO Covid\Morocco.PJNZ	Morocco	MAR		AIDS (AIM)	Children on ART by age and weight band	Age 0; Male+Female; Weight bands; 35+	0	0	0
C:\Users\Eva's New Laptop\OneDrive\Eva Documents\WHO Covid\Morocco.PJNZ	Morocco	MAR		AIDS (AIM)	Children on ART by age and weight band	Age 1; Male+Female; Weight bands; 3-5.9	0.636017	0	0
C:\Users\Eva's New Laptop\OneDrive\Eva Documents\WHO Covid\Morocco.PJNZ	Morocco	MAR		AIDS (AIM)	Children on ART by age and weight band	Age 1; Male+Female; Weight bands; 6-9.9	4	0	0
C:\Users\Eva's New Laptop\OneDrive\Eva Documents\WHO Covid\Morocco.PJNZ	Morocco	MAR		AIDS (AIM)	Children on ART by age and weight band	Age 1; Male+Female; Weight bands; 10-13.9	2	0	0
C:\Users\Eva's New Laptop\OneDrive\Eva Documents\WHO Covid\Morocco.PJNZ	Morocco	MAR		AIDS (AIM)	Children on ART by age and weight band	Age 1; Male+Female; Weight bands; 14-19.9	0.090195	0	0
C:\Users\Eva's New Laptop\OneDrive\Eva Documents\WHO Covid\Morocco.PJNZ	Morocco	MAR		AIDS (AIM)	Children on ART by age and weight band	Age 1; Male+Female; Weight bands; 20-24.9	0.01129	0	0
C:\Users\Eva's New Laptop\OneDrive\Eva Documents\WHO Covid\Morocco.PJNZ	Morocco	MAR		AIDS (AIM)	Children on ART by age and weight band	Age 1; Male+Female; Weight bands; 25-34.9	0.008995	0	0
C:\Users\Eva's New Laptop\OneDrive\Eva Documents\WHO Covid\Morocco.PJNZ	Morocco	MAR		AIDS (AIM)	Children on ART by age and weight band	Age 1; Male+Female; Weight bands; 35+	0.078905	0	0
C:\Users\Eva's New Laptop\OneDrive\Eva Documents\WHO Covid\Morocco.PJNZ	Morocco	MAR		AIDS (AIM)	Children on ART by age and weight band	Age 2; Male+Female; Weight bands; 3-5.9	0.165467	0.10051	0
C:\Users\Eva's New Laptop\OneDrive\Eva Documents\WHO Covid\Morocco.PJNZ	Morocco	MAR		AIDS (AIM)	Children on ART by age and weight band	Age 2; Male+Female; Weight bands; 6-9.9	3	2	0
C:\Users\Eva's New Laptop\OneDrive\Eva Documents\WHO Covid\Morocco.PJNZ	Morocco	MAR		AIDS (AIM)	Children on ART by age and weight band	Age 2; Male+Female; Weight bands; 10-13.9	6	4	0
C:\Users\Eva's New Laptop\OneDrive\Eva Documents\WHO Covid\Morocco.PJNZ	Morocco	MAR		AIDS (AIM)	Children on ART by age and weight band	Age 2; Male+Female; Weight bands; 14-19.9	1	0.615251	0
C:\Users\Eva's New Laptop\OneDrive\Eva Documents\WHO Covid\Morocco.PJNZ	Morocco	MAR		AIDS (AIM)	Children on ART by age and weight band	Age 2; Male+Female; Weight bands; 20-24.9	0.040042	0.024323	0
C:\Users\Eva's New Laptop\OneDrive\Eva Documents\WHO Covid\Morocco.PJNZ	Morocco	MAR		AIDS (AIM)	Children on ART by age and weight band	Age 2; Male+Female; Weight bands; 25-34.9	0.016404	0.009964	0
C:\Users\Eva's New Laptop\OneDrive\Eva Documents\WHO Covid\Morocco.PJNZ	Morocco	MAR		AIDS (AIM)	Children on ART by age and weight band	Age 2; Male+Female; Weight bands; 35+	0.078149	0.04747	0
C:\Users\Eva's New Laptop\OneDrive\Eva Documents\WHO Covid\Morocco.PJNZ	Morocco	MAR		AIDS (AIM)	Children on ART by age and weight band	Age 3; Male+Female; Weight bands; 3-5.9	0.025359	0.020428	0.012411
C:\Users\Eva's New Laptop\OneDrive\Eva Documents\WHO Covid\Morocco.PJNZ	Morocco	MAR		AIDS (AIM)	Children on ART by age and weight band	Age 3; Male+Female; Weight bands; 6-9.9	0.868014	0.699218	0.424798
C:\Users\Eva's New Laptop\OneDrive\Eva Documents\WHO Covid\Morocco.PJNZ	Morocco	MAR		AIDS (AIM)	Children on ART by age and weight band	Age 3; Male+Female; Weight bands; 10-13.9	7	5	3
C:\Users\Eva's New Laptop\OneDrive\Eva Documents\WHO Covid\Morocco.PJNZ	Morocco	MAR		AIDS (AIM)	Children on ART by age and weight band	Age 3; Male+Female; Weight bands; 14-19.9	5	4	2
C:\Users\Eva's New Laptop\OneDrive\Eva Documents\WHO Covid\Morocco.PJNZ	Morocco	MAR		AIDS (AIM)	Children on ART by age and weight band	Age 3; Male+Female; Weight bands; 20-24.9	0.087685	0.070633	0.042912
C:\Users\Eva's New Laptop\OneDrive\Eva Documents\WHO Covid\Morocco.PJNZ	Morocco	MAR		AIDS (AIM)	Children on ART by age and weight band	Age 3; Male+Female; Weight bands; 25-34.9	0.057657	0.046445	0.028217
C:\Users\Eva's New Laptop\OneDrive\Eva Documents\WHO Covid\Morocco.PJNZ	Morocco	MAR		AIDS (AIM)	Children on ART by age and weight band	Age 3; Male+Female; Weight bands; 35+	0.108502	0.087402	0.0531
C:\Users\Eva's New Laptop\OneDrive\Eva Documents\WHO Covid\Morocco.PJNZ	Morocco	MAR		AIDS (AIM)	Children on ART by age and weight band	Age 4; Male+Female; Weight bands; 3-5.9	0.028155	0.030963	0.024947
C:\Users\Eva's New Laptop\OneDrive\Eva Documents\WHO Covid\Morocco.PJNZ	Morocco	MAR		AIDS (AIM)	Children on ART by age and weight band	Age 4; Male+Female; Weight bands; 6-9.9	0.242183	0.266331	0.214587
C:\Users\Eva's New Laptop\OneDrive\Eva Documents\WHO Covid\Morocco.PJNZ	Morocco	MAR		AIDS (AIM)	Children on ART by age and weight band	Age 4; Male+Female; Weight bands; 10-13.9	3	3	3
C:\Users\Eva's New Laptop\OneDrive\Eva Documents\WHO Covid\Morocco.PJNZ	Morocco	MAR		AIDS (AIM)	Children on ART by age and weight band	Age 4; Male+Female; Weight bands; 14-19.9	8	8	7
C:\Users\Eva's New Laptop\OneDrive\Eva Documents\WHO Covid\Morocco.PJNZ	Morocco	MAR		AIDS (AIM)	Children on ART by age and weight band	Age 4; Male+Female; Weight bands; 20-24.9	0.4498	0.49465	0.398547
C:\Users\Eva's New Laptop\OneDrive\Eva Documents\WHO Covid\Morocco.PJNZ	Morocco	MAR		AIDS (AIM)	Children on ART by age and weight band	Age 4; Male+Female; Weight bands; 25-34.9	0.045438	0.049968	0.04026
C:\Users\Eva's New Laptop\OneDrive\Eva Documents\WHO Covid\Morocco.PJNZ	Morocco	MAR		AIDS (AIM)	Children on ART by age and weight band	Age 4; Male+Female; Weight bands; 35+	0.060546	0.066583	0.053647
C:\Users\Eva's New Laptop\OneDrive\Eva Documents\WHO Covid\Morocco.PJNZ	Morocco	MAR		AIDS (AIM)	Children on ART by age and weight band	Age 5; Male+Female; Weight bands; 3-5.9	0.02222	0.014417	0.015863
C:\Users\Eva's New Laptop\OneDrive\Eva Documents\WHO Covid\Morocco.PJNZ	Morocco	MAR		AIDS (AIM)	Children on ART by age and weight band	Age 5; Male+Female; Weight bands; 6-9.9	0.162014	0.10512	0.115661
C:\Users\Eva's New Laptop\OneDrive\Eva Documents\WHO Covid\Morocco.PJNZ	Morocco	MAR		AIDS (AIM)	Children on ART by age and weight band	Age 5; Male+Female; Weight bands; 10-13.9	2	1	1
C:\Users\Eva's New Laptop\OneDrive\Eva Documents\WHO Covid\Morocco.PJNZ	Morocco	MAR		AIDS (AIM)	Children on ART by age and weight band	Age 5; Male+Female; Weight bands; 14-19.9	13	8	9
C:\Users\Eva's New Laptop\OneDrive\Eva Documents\WHO Covid\Morocco.PJNZ	Morocco	MAR		AIDS (AIM)	Children on ART by age and weight band	Age 5; Male+Female; Weight bands; 20-24.9	2	1	1
C:\Users\Eva's New Laptop\OneDrive\Eva Documents\WHO Covid\Morocco.PJNZ	Morocco	MAR		AIDS (AIM)	Children on ART by age and weight band	Age 5; Male+Female; Weight bands; 25-34.9	0.212753	0.138041	0.151884
C:\Users\Eva's New Laptop\OneDrive\Eva Documents\WHO Covid\Morocco.PJNZ	Morocco	MAR		AIDS (AIM)	Children on ART by age and weight band	Age 5; Male+Female; Weight bands; 35+	0.130171	0.084459	0.092929
C:\Users\Eva's New Laptop\OneDrive\Eva Documents\WHO Covid\Morocco.PJNZ	Morocco	MAR		AIDS (AIM)	Children on ART by age and weight band	Age 6; Male+Female; Weight bands; 3-5.9	0.012939	0.009202	0.005969
C:\Users\Eva's New Laptop\OneDrive\Eva Documents\WHO Covid\Morocco.PJNZ	Morocco	MAR		AIDS (AIM)	Children on ART by age and weight band	Age 6; Male+Female; Weight bands; 6-9.9	0.138418	0.09844	0.063862
C:\Users\Eva's New Laptop\OneDrive\Eva Documents\WHO Covid\Morocco.PJNZ	Morocco	MAR		AIDS (AIM)	Children on ART by age and weight band	Age 6; Male+Female; Weight bands; 10-13.9	1	0.984917	0.63896
C:\Users\Eva's New Laptop\OneDrive\Eva Documents\WHO Covid\Morocco.PJNZ	Morocco	MAR		AIDS (AIM)	Children on ART by age and weight band	Age 6; Male+Female; Weight bands; 14-19.9	15	11	7
C:\Users\Eva's New Laptop\OneDrive\Eva Documents\WHO Covid\Morocco.PJNZ	Morocco	MAR		AIDS (AIM)	Children on ART by age and weight band	Age 6; Male+Female; Weight bands; 20-24.9	7	5	3
C:\Users\Eva's New Laptop\OneDrive\Eva Documents\WHO Covid\Morocco.PJNZ	Morocco	MAR		AIDS (AIM)	Children on ART by age and weight band	Age 6; Male+Female; Weight bands; 25-34.9	0.753121	0.535602	0.347469
C:\Users\Eva's New Laptop\OneDrive\Eva Documents\WHO Covid\Morocco.PJNZ	Morocco	MAR		AIDS (AIM)	Children on ART by age and weight band	Age 6; Male+Female; Weight bands; 35+	0.207749	0.147746	0.09585
C:\Users\Eva's New Laptop\OneDrive\Eva Documents\WHO Covid\Morocco.PJNZ	Morocco	MAR		AIDS (AIM)	Children on ART by age and weight band	Age 7; Male+Female; Weight bands; 3-5.9	0.016084	0.021321	0.015163
C:\Users\Eva's New Laptop\OneDrive\Eva Documents\WHO Covid\Morocco.PJNZ	Morocco	MAR		AIDS (AIM)	Children on ART by age and weight band	Age 7; Male+Female; Weight bands; 6-9.9	0.048252	0.063963	0.045488
C:\Users\Eva's New Laptop\OneDrive\Eva Documents\WHO Covid\Morocco.PJNZ	Morocco	MAR		AIDS (AIM)	Children on ART by age and weight band	Age 7; Male+Female; Weight bands; 10-13.9	0.420561	0.557496	0.396473
C:\Users\Eva's New Laptop\OneDrive\Eva Documents\WHO Covid\Morocco.PJNZ	Morocco	MAR		AIDS (AIM)	Children on ART by age and weight band	Age 7; Male+Female; Weight bands; 14-19.9	7	10	7
C:\Users\Eva's New Laptop\OneDrive\Eva Documents\WHO Covid\Morocco.PJNZ	Morocco	MAR		AIDS (AIM)	Children on ART by age and weight band	Age 7; Male+Female; Weight bands; 20-24.9	9	11	8
C:\Users\Eva's New Laptop\OneDrive\Eva Documents\WHO Covid\Morocco.PJNZ	Morocco	MAR		AIDS (AIM)	Children on ART by age and weight band	Age 7; Male+Female; Weight bands; 25-34.9	2	2	2
C:\Users\Eva's New Laptop\OneDrive\Eva Documents\WHO Covid\Morocco.PJNZ	Morocco	MAR		AIDS (AIM)	Children on ART by age and weight band	Age 7; Male+Female; Weight bands; 35+	0.182956	0.242526	0.172477
C:\Users\Eva's New Laptop\OneDrive\Eva Documents\WHO Covid\Morocco.PJNZ	Morocco	MAR		AIDS (AIM)	Children on ART by age and weight band	Age 8; Male+Female; Weight bands; 3-5.9	0.014429	0.012512	0.016594
C:\Users\Eva's New Laptop\OneDrive\Eva Documents\WHO Covid\Morocco.PJNZ	Morocco	MAR		AIDS (AIM)	Children on ART by age and weight band	Age 8; Male+Female; Weight bands; 6-9.9	0.050814	0.044064	0.05844
C:\Users\Eva's New Laptop\OneDrive\Eva Documents\WHO Covid\Morocco.PJNZ	Morocco	MAR		AIDS (AIM)	Children on ART by age and weight band	Age 8; Male+Female; Weight bands; 10-13.9	0.344613	0.298838	0.396336
C:\Users\Eva's New Laptop\OneDrive\Eva Documents\WHO Covid\Morocco.PJNZ	Morocco	MAR		AIDS (AIM)	Children on ART by age and weight band	Age 8; Male+Female; Weight bands; 14-19.9	4	4	5
C:\Users\Eva's New Laptop\OneDrive\Eva Documents\WHO Covid\Morocco.PJNZ	Morocco	MAR		AIDS (AIM)	Children on ART by age and weight band	Age 8; Male+Female; Weight bands; 20-24.9	11	10	13
C:\Users\Eva's New Laptop\OneDrive\Eva Documents\WHO Covid\Morocco.PJNZ	Morocco	MAR		AIDS (AIM)	Children on ART by age and weight band	Age 8; Male+Female; Weight bands; 25-34.9	5	4	5
C:\Users\Eva's New Laptop\OneDrive\Eva Documents\WHO Covid\Morocco.PJNZ	Morocco	MAR		AIDS (AIM)	Children on ART by age and weight band	Age 8; Male+Female; Weight bands; 35+	0.391663	0.339638	0.450447
C:\Users\Eva's New Laptop\OneDrive\Eva Documents\WHO Covid\Morocco.PJNZ	Morocco	MAR		AIDS (AIM)	Children on ART by age and weight band	Age 9; Male+Female; Weight bands; 3-5.9	0.007477	0.00726	0.006298
C:\Users\Eva's New Laptop\OneDrive\Eva Documents\WHO Covid\Morocco.PJNZ	Morocco	MAR		AIDS (AIM)	Children on ART by age and weight band	Age 9; Male+Female; Weight bands; 6-9.9	0.071349	0.06928	0.060099
C:\Users\Eva's New Laptop\OneDrive\Eva Documents\WHO Covid\Morocco.PJNZ	Morocco	MAR		AIDS (AIM)	Children on ART by age and weight band	Age 9; Male+Female; Weight bands; 10-13.9	0.172818	0.167807	0.145568
C:\Users\Eva's New Laptop\OneDrive\Eva Documents\WHO Covid\Morocco.PJNZ	Morocco	MAR		AIDS (AIM)	Children on ART by age and weight band	Age 9; Male+Female; Weight bands; 14-19.9	2	2	2
C:\Users\Eva's New Laptop\OneDrive\Eva Documents\WHO Covid\Morocco.PJNZ	Morocco	MAR		AIDS (AIM)	Children on ART by age and weight band	Age 9; Male+Female; Weight bands; 20-24.9	10	9	8
C:\Users\Eva's New Laptop\OneDrive\Eva Documents\WHO Covid\Morocco.PJNZ	Morocco	MAR		AIDS (AIM)	Children on ART by age and weight band	Age 9; Male+Female; Weight bands; 25-34.9	9	8	7
C:\Users\Eva's New Laptop\OneDrive\Eva Documents\WHO Covid\Morocco.PJNZ	Morocco	MAR		AIDS (AIM)	Children on ART by age and weight band	Age 9; Male+Female; Weight bands; 35+	0.702594	0.682223	0.591808
C:\Users\Eva's New Laptop\OneDrive\Eva Documents\WHO Covid\Morocco.PJNZ	Morocco	MAR		AIDS (AIM)	Children on ART by age and weight band	Age 10; Male+Female; Weight bands; 3-5.9	0.007727	0.00852	0.008274
C:\Users\Eva's New Laptop\OneDrive\Eva Documents\WHO Covid\Morocco.PJNZ	Morocco	MAR		AIDS (AIM)	Children on ART by age and weight band	Age 10; Male+Female; Weight bands; 6-9.9	0.007727	0.00852	0.008274
C:\Users\Eva's New Laptop\OneDrive\Eva Documents\WHO Covid\Morocco.PJNZ	Morocco	MAR		AIDS (AIM)	Children on ART by age and weight band	Age 10; Male+Female; Weight bands; 10-13.9	0.101031	0.111401	0.108182
C:\Users\Eva's New Laptop\OneDrive\Eva Documents\WHO Covid\Morocco.PJNZ	Morocco	MAR		AIDS (AIM)	Children on ART by age and weight band	Age 10; Male+Female; Weight bands; 14-19.9	0.839541	0.925712	0.898966
C:\Users\Eva's New Laptop\OneDrive\Eva Documents\WHO Covid\Morocco.PJNZ	Morocco	MAR		AIDS (AIM)	Children on ART by age and weight band	Age 10; Male+Female; Weight bands; 20-24.9	6	6	6
C:\Users\Eva's New Laptop\OneDrive\Eva Documents\WHO Covid\Morocco.PJNZ	Morocco	MAR		AIDS (AIM)	Children on ART by age and weight band	Age 10; Male+Female; Weight bands; 25-34.9	11	12	12
C:\Users\Eva's New Laptop\OneDrive\Eva Documents\WHO Covid\Morocco.PJNZ	Morocco	MAR		AIDS (AIM)	Children on ART by age and weight band	Age 10; Male+Female; Weight bands; 35+	2	2	2
C:\Users\Eva's New Laptop\OneDrive\Eva Documents\WHO Covid\Morocco.PJNZ	Morocco	MAR		AIDS (AIM)	Children on ART by age and weight band	Age 11; Male+Female; Weight bands; 3-5.9	0.004569	0.004815	0.00531
C:\Users\Eva's New Laptop\OneDrive\Eva Documents\WHO Covid\Morocco.PJNZ	Morocco	MAR		AIDS (AIM)	Children on ART by age and weight band	Age 11; Male+Female; Weight bands; 6-9.9	0.004569	0.004815	0.00531
C:\Users\Eva's New Laptop\OneDrive\Eva Documents\WHO Covid\Morocco.PJNZ	Morocco	MAR		AIDS (AIM)	Children on ART by age and weight band	Age 11; Male+Female; Weight bands; 10-13.9	0.063232	0.066636	0.073497
C:\Users\Eva's New Laptop\OneDrive\Eva Documents\WHO Covid\Morocco.PJNZ	Morocco	MAR		AIDS (AIM)	Children on ART by age and weight band	Age 11; Male+Female; Weight bands; 14-19.9	0.361118	0.380558	0.41974
C:\Users\Eva's New Laptop\OneDrive\Eva Documents\WHO Covid\Morocco.PJNZ	Morocco	MAR		AIDS (AIM)	Children on ART by age and weight band	Age 11; Male+Female; Weight bands; 20-24.9	3	3	3
C:\Users\Eva's New Laptop\OneDrive\Eva Documents\WHO Covid\Morocco.PJNZ	Morocco	MAR		AIDS (AIM)	Children on ART by age and weight band	Age 11; Male+Female; Weight bands; 25-34.9	12	12	14
C:\Users\Eva's New Laptop\OneDrive\Eva Documents\WHO Covid\Morocco.PJNZ	Morocco	MAR		AIDS (AIM)	Children on ART by age and weight band	Age 11; Male+Female; Weight bands; 35+	3	3	4
C:\Users\Eva's New Laptop\OneDrive\Eva Documents\WHO Covid\Morocco.PJNZ	Morocco	MAR		AIDS (AIM)	Children on ART by age and weight band	Age 12; Male+Female; Weight bands; 3-5.9	0	0	0
C:\Users\Eva's New Laptop\OneDrive\Eva Documents\WHO Covid\Morocco.PJNZ	Morocco	MAR		AIDS (AIM)	Children on ART by age and weight band	Age 12; Male+Female; Weight bands; 6-9.9	0.005053	0.005465	0.005761
C:\Users\Eva's New Laptop\OneDrive\Eva Documents\WHO Covid\Morocco.PJNZ	Morocco	MAR		AIDS (AIM)	Children on ART by age and weight band	Age 12; Male+Female; Weight bands; 10-13.9	0.046147	0.049911	0.052614
C:\Users\Eva's New Laptop\OneDrive\Eva Documents\WHO Covid\Morocco.PJNZ	Morocco	MAR		AIDS (AIM)	Children on ART by age and weight band	Age 12; Male+Female; Weight bands; 14-19.9	0.179366	0.193996	0.204503
C:\Users\Eva's New Laptop\OneDrive\Eva Documents\WHO Covid\Morocco.PJNZ	Morocco	MAR		AIDS (AIM)	Children on ART by age and weight band	Age 12; Male+Female; Weight bands; 20-24.9	1	1	1
C:\Users\Eva's New Laptop\OneDrive\Eva Documents\WHO Covid\Morocco.PJNZ	Morocco	MAR		AIDS (AIM)	Children on ART by age and weight band	Age 12; Male+Female; Weight bands; 25-34.9	9	10	11
C:\Users\Eva's New Laptop\OneDrive\Eva Documents\WHO Covid\Morocco.PJNZ	Morocco	MAR		AIDS (AIM)	Children on ART by age and weight band	Age 12; Male+Female; Weight bands; 35+	6	6	7
C:\Users\Eva's New Laptop\OneDrive\Eva Documents\WHO Covid\Morocco.PJNZ	Morocco	MAR		AIDS (AIM)	Children on ART by age and weight band	Age 13; Male+Female; Weight bands; 3-5.9	0	0	0
C:\Users\Eva's New Laptop\OneDrive\Eva Documents\WHO Covid\Morocco.PJNZ	Morocco	MAR		AIDS (AIM)	Children on ART by age and weight band	Age 13; Male+Female; Weight bands; 6-9.9	0	0	0
C:\Users\Eva's New Laptop\OneDrive\Eva Documents\WHO Covid\Morocco.PJNZ	Morocco	MAR		AIDS (AIM)	Children on ART by age and weight band	Age 13; Male+Female; Weight bands; 10-13.9	0.004672	0.006209	0.006718
C:\Users\Eva's New Laptop\OneDrive\Eva Documents\WHO Covid\Morocco.PJNZ	Morocco	MAR		AIDS (AIM)	Children on ART by age and weight band	Age 13; Male+Female; Weight bands; 14-19.9	0.060856	0.080881	0.087512
C:\Users\Eva's New Laptop\OneDrive\Eva Documents\WHO Covid\Morocco.PJNZ	Morocco	MAR		AIDS (AIM)	Children on ART by age and weight band	Age 13; Male+Female; Weight bands; 20-24.9	0.327764	0.435618	0.471331
C:\Users\Eva's New Laptop\OneDrive\Eva Documents\WHO Covid\Morocco.PJNZ	Morocco	MAR		AIDS (AIM)	Children on ART by age and weight band	Age 13; Male+Female; Weight bands; 25-34.9	5	6	7
C:\Users\Eva's New Laptop\OneDrive\Eva Documents\WHO Covid\Morocco.PJNZ	Morocco	MAR		AIDS (AIM)	Children on ART by age and weight band	Age 13; Male+Female; Weight bands; 35+	7	10	11
C:\Users\Eva's New Laptop\OneDrive\Eva Documents\WHO Covid\Morocco.PJNZ	Morocco	MAR		AIDS (AIM)	Children on ART by age and weight band	Age 14; Male+Female; Weight bands; 3-5.9	0.017305	0.015835	0.021065
C:\Users\Eva's New Laptop\OneDrive\Eva Documents\WHO Covid\Morocco.PJNZ	Morocco	MAR		AIDS (AIM)	Children on ART by age and weight band	Age 14; Male+Female; Weight bands; 6-9.9	0	0	0
C:\Users\Eva's New Laptop\OneDrive\Eva Documents\WHO Covid\Morocco.PJNZ	Morocco	MAR		AIDS (AIM)	Children on ART by age and weight band	Age 14; Male+Female; Weight bands; 10-13.9	0.011537	0.010557	0.014043
C:\Users\Eva's New Laptop\OneDrive\Eva Documents\WHO Covid\Morocco.PJNZ	Morocco	MAR		AIDS (AIM)	Children on ART by age and weight band	Age 14; Male+Female; Weight bands; 14-19.9	0.08062	0.073771	0.098135
C:\Users\Eva's New Laptop\OneDrive\Eva Documents\WHO Covid\Morocco.PJNZ	Morocco	MAR		AIDS (AIM)	Children on ART by age and weight band	Age 14; Male+Female; Weight bands; 20-24.9	0.21865	0.200075	0.266151
C:\Users\Eva's New Laptop\OneDrive\Eva Documents\WHO Covid\Morocco.PJNZ	Morocco	MAR		AIDS (AIM)	Children on ART by age and weight band	Age 14; Male+Female; Weight bands; 25-34.9	3	3	4
C:\Users\Eva's New Laptop\OneDrive\Eva Documents\WHO Covid\Morocco.PJNZ	Morocco	MAR		AIDS (AIM)	Children on ART by age and weight band	Age 14; Male+Female; Weight bands; 35+	11	10	13
C:\Users\Eva's New Laptop\OneDrive\Eva Documents\WHO Covid\Morocco.PJNZ	Morocco	MAR		AIDS (AIM)	ART coverage of eligible population (0-14) - (Dec 31)	Male+Female - (Dec 31)	75	80	80
C:\Users\Eva's New Laptop\OneDrive\Eva Documents\WHO Covid\Morocco.PJNZ	Morocco	MAR		AIDS (AIM)	ART coverage of all HIV+ children (0-14) - (Dec 31)	Male+Female - (Dec 31)	48.9	51.71	53.37
C:\Users\Eva's New Laptop\OneDrive\Eva Documents\WHO Covid\Morocco.PJNZ	Morocco	MAR		AIDS (AIM)	HIV+ children (0-14) - (Dec 31)	Male+Female - (Dec 31)	519.89	491.66	465.05
C:\Users\Eva's New Laptop\OneDrive\Eva Documents\WHO Covid\Morocco.PJNZ	Morocco	MAR		AIDS (AIM)	Children on ART under 1	Male+Female - (Dec 31)	0	0	0
C:\Users\Eva's New Laptop\OneDrive\Eva Documents\WHO Covid\Morocco.PJNZ	Morocco	MAR		AIDS (AIM)	Children on ART aged 1-4	Male+Female - (Dec 31)	40	29	16
C:\Users\Eva's New Laptop\OneDrive\Eva Documents\WHO Covid\Morocco.PJNZ	Morocco	MAR		AIDS (AIM)	Total need for ART (15+) - (mid-year)	Male+Female - (mid-year)	20887	21259	21380
C:\Users\Eva's New Laptop\OneDrive\Eva Documents\WHO Covid\Morocco.PJNZ	Morocco	MAR		AIDS (AIM)	Total number receiving ART (15+) - (mid-year)	Male+Female - (mid-year)	15665	17219	17318
C:\Users\Eva's New Laptop\OneDrive\Eva Documents\WHO Covid\Morocco.PJNZ	Morocco	MAR		AIDS (AIM)	Total ART coverage (15+) - (mid-year)	Male+Female	75	81	81
C:\Users\Eva's New Laptop\OneDrive\Eva Documents\WHO Covid\Morocco.PJNZ	Morocco	MAR		AIDS (AIM)	Median CD4 count at ART initiation (15+) - (mid-year)	Male+Female	285	298.41	291.66
C:\Users\Eva's New Laptop\OneDrive\Eva Documents\WHO Covid\Morocco.PJNZ	Morocco	MAR		AIDS (AIM)	Number newly needing treatment (15+) - (mid-year)	Male+Female - (mid-year)	781	457	462
C:\Users\Eva's New Laptop\OneDrive\Eva Documents\WHO Covid\Morocco.PJNZ	Morocco	MAR		AIDS (AIM)	Unmet need for treatment (15+) - (mid-year)	Male+Female - (mid-year)	5222	4039	4062
C:\Users\Eva's New Laptop\OneDrive\Eva Documents\WHO Covid\Morocco.PJNZ	Morocco	MAR		AIDS (AIM)	Total need for ART (15-49) - (mid-year)	Male+Female - (mid-year)	13884	13765	13346
C:\Users\Eva's New Laptop\OneDrive\Eva Documents\WHO Covid\Morocco.PJNZ	Morocco	MAR		AIDS (AIM)	Total number receiving ART (15-49) - (mid-year)	Male+Female - (mid-year)	9572	10405	9988
C:\Users\Eva's New Laptop\OneDrive\Eva Documents\WHO Covid\Morocco.PJNZ	Morocco	MAR		AIDS (AIM)	Total ART coverage (15-49) - (mid-year)	Male+Female	68.94	75.59	74.83
C:\Users\Eva's New Laptop\OneDrive\Eva Documents\WHO Covid\Morocco.PJNZ	Morocco	MAR		AIDS (AIM)	Number newly needing treatment (15-49) - (mid-year)	Male+Female - (mid-year)	729	427	431
C:\Users\Eva's New Laptop\OneDrive\Eva Documents\WHO Covid\Morocco.PJNZ	Morocco	MAR		AIDS (AIM)	Unmet need for treatment (15-49) - (mid-year)	Male+Female - (mid-year)	4313	3359	3359
C:\Users\Eva's New Laptop\OneDrive\Eva Documents\WHO Covid\Morocco.PJNZ	Morocco	MAR		AIDS (AIM)	Total need for ART (15-24) - (mid-year)	Male+Female - (mid-year)	498	489	457
C:\Users\Eva's New Laptop\OneDrive\Eva Documents\WHO Covid\Morocco.PJNZ	Morocco	MAR		AIDS (AIM)	Total number receiving ART (15-24) - (mid-year)	Male+Female - (mid-year)	266	297	262
C:\Users\Eva's New Laptop\OneDrive\Eva Documents\WHO Covid\Morocco.PJNZ	Morocco	MAR		AIDS (AIM)	Number newly needing treatment (15-24) - (mid-year)	Male+Female - (mid-year)	99	59	59
C:\Users\Eva's New Laptop\OneDrive\Eva Documents\WHO Covid\Morocco.PJNZ	Morocco	MAR		AIDS (AIM)	Unmet need for treatment (15-24) - (mid-year)	Male+Female - (mid-year)	233	192	195
C:\Users\Eva's New Laptop\OneDrive\Eva Documents\WHO Covid\Morocco.PJNZ	Morocco	MAR		AIDS (AIM)	Children needing cotrimoxazole (0-14) - (mid-year)	Male+Female - (mid-year)	729	692	645
C:\Users\Eva's New Laptop\OneDrive\Eva Documents\WHO Covid\Morocco.PJNZ	Morocco	MAR		AIDS (AIM)	Children receiving cotrimoxazole (0-14) - (mid-year)	Male+Female - (mid-year)	640	550	535
C:\Users\Eva's New Laptop\OneDrive\Eva Documents\WHO Covid\Morocco.PJNZ	Morocco	MAR		AIDS (AIM)	Children needing ART (0-14) - (mid-year)	Male+Female - (mid-year)	364	334	319
C:\Users\Eva's New Laptop\OneDrive\Eva Documents\WHO Covid\Morocco.PJNZ	Morocco	MAR		AIDS (AIM)	Children receiving ART (0-14) - (mid-year)	Male+Female - (mid-year)	231	214	202
C:\Users\Eva's New Laptop\OneDrive\Eva Documents\WHO Covid\Morocco.PJNZ	Morocco	MAR		AIDS (AIM)	Children needing cotrimoxazole (1-4) - (mid-year)	Male+Female - (mid-year)	135	114	88
C:\Users\Eva's New Laptop\OneDrive\Eva Documents\WHO Covid\Morocco.PJNZ	Morocco	MAR		AIDS (AIM)	Children needing ART (1-4) - (mid-year)	Male+Female - (mid-year)	172	130	106
C:\Users\Eva's New Laptop\OneDrive\Eva Documents\WHO Covid\Morocco.PJNZ	Morocco	MAR		AIDS (AIM)	Infants needing cotrimoxazole (0-1) - (mid-year)	Male+Female - (mid-year)	367	353	337
C:\Users\Eva's New Laptop\OneDrive\Eva Documents\WHO Covid\Morocco.PJNZ	Morocco	MAR		AIDS (AIM)	Infants needing ART (0-1) - (mid-year)	Male+Female - (mid-year)	22	21	21
C:\Users\Eva's New Laptop\OneDrive\Eva Documents\WHO Covid\Morocco.PJNZ	Morocco	MAR		AIDS (AIM)	Sub-populations summary	Morocco: HIV population: Total	21311	21439	21613
C:\Users\Eva's New Laptop\OneDrive\Eva Documents\WHO Covid\Morocco.PJNZ	Morocco	MAR		AIDS (AIM)	Sub-populations summary	Morocco: HIV population: Male	12238	12269	12337
C:\Users\Eva's New Laptop\OneDrive\Eva Documents\WHO Covid\Morocco.PJNZ	Morocco	MAR		AIDS (AIM)	Sub-populations summary	Morocco: HIV population: Female	9073	9171	9276
C:\Users\Eva's New Laptop\OneDrive\Eva Documents\WHO Covid\Morocco.PJNZ	Morocco	MAR		AIDS (AIM)	Sub-populations summary	Morocco: Prevalence (15-49)	0.076451	0.073805	0.071208
C:\Users\Eva's New Laptop\OneDrive\Eva Documents\WHO Covid\Morocco.PJNZ	Morocco	MAR		AIDS (AIM)	Sub-populations summary	Morocco: New HIV infections: Total	781	457	462
C:\Users\Eva's New Laptop\OneDrive\Eva Documents\WHO Covid\Morocco.PJNZ	Morocco	MAR		AIDS (AIM)	Sub-populations summary	Morocco: New HIV infections: Male	481	259	262
C:\Users\Eva's New Laptop\OneDrive\Eva Documents\WHO Covid\Morocco.PJNZ	Morocco	MAR		AIDS (AIM)	Sub-populations summary	Morocco: New HIV infections: Female	300	198	200
C:\Users\Eva's New Laptop\OneDrive\Eva Documents\WHO Covid\Morocco.PJNZ	Morocco	MAR		AIDS (AIM)	Sub-populations summary	Morocco: Incidence (15-49)	0.00391	0.00227	0.00227
C:\Users\Eva's New Laptop\OneDrive\Eva Documents\WHO Covid\Morocco.PJNZ	Morocco	MAR		AIDS (AIM)	Sub-populations summary	Morocco: Annual AIDS deaths: Total	357	276	229
C:\Users\Eva's New Laptop\OneDrive\Eva Documents\WHO Covid\Morocco.PJNZ	Morocco	MAR		AIDS (AIM)	Sub-populations summary	Morocco: Annual AIDS deaths: Male	276	190	152
C:\Users\Eva's New Laptop\OneDrive\Eva Documents\WHO Covid\Morocco.PJNZ	Morocco	MAR		AIDS (AIM)	Sub-populations summary	Morocco: Annual AIDS deaths: Female	81	86	76
C:\Users\Eva's New Laptop\OneDrive\Eva Documents\WHO Covid\Morocco.PJNZ	Morocco	MAR		AIDS (AIM)	Sub-populations summary	Morocco: Total number receiving ART: Total	15984	17366	17507
C:\Users\Eva's New Laptop\OneDrive\Eva Documents\WHO Covid\Morocco.PJNZ	Morocco	MAR		AIDS (AIM)	Sub-populations summary	Morocco: Total number receiving ART: Male	9179	9938	9993
C:\Users\Eva's New Laptop\OneDrive\Eva Documents\WHO Covid\Morocco.PJNZ	Morocco	MAR		AIDS (AIM)	Sub-populations summary	Morocco: Total number receiving ART: Female	6805	7428	7514
C:\Users\Eva's New Laptop\OneDrive\Eva Documents\WHO Covid\Morocco.PJNZ	Morocco	MAR		AIDS (AIM)	Sub-populations summary	Morocco: Total need for ART: Total	21311	21439	21613
C:\Users\Eva's New Laptop\OneDrive\Eva Documents\WHO Covid\Morocco.PJNZ	Morocco	MAR		AIDS (AIM)	Sub-populations summary	Morocco: Total need for ART: Male	12238	12269	12337
C:\Users\Eva's New Laptop\OneDrive\Eva Documents\WHO Covid\Morocco.PJNZ	Morocco	MAR		AIDS (AIM)	Sub-populations summary	Morocco: Total need for ART: Female	9073	9171	9276
C:\Users\Eva's New Laptop\OneDrive\Eva Documents\WHO Covid\Morocco.PJNZ	Morocco	MAR		AIDS (AIM)	Sub-populations summary	Morocco: Population: Total	26645927	27044451	27445595
C:\Users\Eva's New Laptop\OneDrive\Eva Documents\WHO Covid\Morocco.PJNZ	Morocco	MAR		AIDS (AIM)	Sub-populations summary	Morocco: Population: Male	13047247	13251895	13459832
C:\Users\Eva's New Laptop\OneDrive\Eva Documents\WHO Covid\Morocco.PJNZ	Morocco	MAR		AIDS (AIM)	Sub-populations summary	Morocco: Population: Female	13598680	13792556	13985762
C:\Users\Eva's New Laptop\OneDrive\Eva Documents\WHO Covid\Morocco.PJNZ	Morocco	MAR		AIDS (AIM)	Deaths averted by ART	Male+Female	77	249	382
C:\Users\Eva's New Laptop\OneDrive\Eva Documents\WHO Covid\Morocco.PJNZ	Morocco	MAR		AIDS (AIM)	Infections averted by PMTCT	Male+Female	86	83	80
C:\Users\Eva's New Laptop\OneDrive\Eva Documents\WHO Covid\Morocco.PJNZ	Morocco	MAR		AIDS (AIM)	Life years gained by ART and PMTCT	Male+Female	0	276	688
C:\Users\Eva's New Laptop\OneDrive\Eva Documents\WHO Covid\Morocco.PJNZ	Morocco	MAR		AIDS (AIM)	Deaths averted by ART (0-4)	Male+Female	0	0	0
C:\Users\Eva's New Laptop\OneDrive\Eva Documents\WHO Covid\Morocco.PJNZ	Morocco	MAR		AIDS (AIM)	Deaths averted by cotrimoxazole (0-4)	Male+Female	0	0	0
C:\Users\Eva's New Laptop\OneDrive\Eva Documents\WHO Covid\Morocco.PJNZ	Morocco	MAR		AIDS (AIM)	Deaths averted by PMTCT (0-4)	Male+Female	0	0	0
C:\Users\Eva's New Laptop\OneDrive\Eva Documents\WHO Covid\Morocco.PJNZ	Morocco	MAR		AIDS (AIM)	Maternal AIDS orphans	Male+Female	0	0	0
C:\Users\Eva's New Laptop\OneDrive\Eva Documents\WHO Covid\Morocco.PJNZ	Morocco	MAR		AIDS (AIM)	Paternal AIDS orphans	Male+Female	0	0	0
C:\Users\Eva's New Laptop\OneDrive\Eva Documents\WHO Covid\Morocco.PJNZ	Morocco	MAR		AIDS (AIM)	Double AIDS orphans	Male+Female	0	0	0
C:\Users\Eva's New Laptop\OneDrive\Eva Documents\WHO Covid\Morocco.PJNZ	Morocco	MAR		AIDS (AIM)	All AIDS orphans	Male+Female	0	0	0
C:\Users\Eva's New Laptop\OneDrive\Eva Documents\WHO Covid\Morocco.PJNZ	Morocco	MAR		AIDS (AIM)	Maternal non-AIDS orphans	Male+Female	0	0	0
C:\Users\Eva's New Laptop\OneDrive\Eva Documents\WHO Covid\Morocco.PJNZ	Morocco	MAR		AIDS (AIM)	Paternal non-AIDS orphans	Male+Female	0	0	0
C:\Users\Eva's New Laptop\OneDrive\Eva Documents\WHO Covid\Morocco.PJNZ	Morocco	MAR		AIDS (AIM)	Double non-AIDS orphans	Male+Female	0	0	0
C:\Users\Eva's New Laptop\OneDrive\Eva Documents\WHO Covid\Morocco.PJNZ	Morocco	MAR		AIDS (AIM)	All non-AIDS orphans	Male+Female	0	0	0
C:\Users\Eva's New Laptop\OneDrive\Eva Documents\WHO Covid\Morocco.PJNZ	Morocco	MAR		AIDS (AIM)	Maternal orphans	Male+Female	0	0	0
C:\Users\Eva's New Laptop\OneDrive\Eva Documents\WHO Covid\Morocco.PJNZ	Morocco	MAR		AIDS (AIM)	Paternal orphans	Male+Female	0	0	0
C:\Users\Eva's New Laptop\OneDrive\Eva Documents\WHO Covid\Morocco.PJNZ	Morocco	MAR		AIDS (AIM)	Double orphans	Male+Female	0	0	0
C:\Users\Eva's New Laptop\OneDrive\Eva Documents\WHO Covid\Morocco.PJNZ	Morocco	MAR		AIDS (AIM)	Total orphans	Male+Female	0	0	0
C:\Users\Eva's New Laptop\OneDrive\Eva Documents\WHO Covid\Morocco.PJNZ	Morocco	MAR		AIDS (AIM)	Orphan Summary	Total orphans Ages 0-5	0	0	0
C:\Users\Eva's New Laptop\OneDrive\Eva Documents\WHO Covid\Morocco.PJNZ	Morocco	MAR		AIDS (AIM)	Orphan Summary	Total orphans Ages 6-11	0	0	0
C:\Users\Eva's New Laptop\OneDrive\Eva Documents\WHO Covid\Morocco.PJNZ	Morocco	MAR		AIDS (AIM)	Orphan Summary	Total orphans Ages 12-17	0	0	0
C:\Users\Eva's New Laptop\OneDrive\Eva Documents\WHO Covid\Morocco.PJNZ	Morocco	MAR		AIDS (AIM)	Orphan Summary	All AIDS orphans Ages 0-5	0	0	0
C:\Users\Eva's New Laptop\OneDrive\Eva Documents\WHO Covid\Morocco.PJNZ	Morocco	MAR		AIDS (AIM)	Orphan Summary	All AIDS orphans Ages 6-11	0	0	0
C:\Users\Eva's New Laptop\OneDrive\Eva Documents\WHO Covid\Morocco.PJNZ	Morocco	MAR		AIDS (AIM)	Orphan Summary	All AIDS orphans Ages 12-17	0	0	0
C:\Users\Eva's New Laptop\OneDrive\Eva Documents\WHO Covid\Morocco.PJNZ	Morocco	MAR		AIDS (AIM)	Orphan Summary	Maternal AIDS orphans Ages 0-5	0	0	0
C:\Users\Eva's New Laptop\OneDrive\Eva Documents\WHO Covid\Morocco.PJNZ	Morocco	MAR		AIDS (AIM)	Orphan Summary	Maternal AIDS orphans Ages 6-11	0	0	0
C:\Users\Eva's New Laptop\OneDrive\Eva Documents\WHO Covid\Morocco.PJNZ	Morocco	MAR		AIDS (AIM)	Orphan Summary	Maternal AIDS orphans Ages 12-17	0	0	0
C:\Users\Eva's New Laptop\OneDrive\Eva Documents\WHO Covid\Morocco.PJNZ	Morocco	MAR		AIDS (AIM)	Orphan Summary	Maternal non-AIDS orphans Ages 0-5	0	0	0
C:\Users\Eva's New Laptop\OneDrive\Eva Documents\WHO Covid\Morocco.PJNZ	Morocco	MAR		AIDS (AIM)	Orphan Summary	Maternal non-AIDS orphans Ages 6-11	0	0	0
C:\Users\Eva's New Laptop\OneDrive\Eva Documents\WHO Covid\Morocco.PJNZ	Morocco	MAR		AIDS (AIM)	Orphan Summary	Maternal non-AIDS orphans Ages 12-17	0	0	0
C:\Users\Eva's New Laptop\OneDrive\Eva Documents\WHO Covid\Morocco.PJNZ	Morocco	MAR		AIDS (AIM)	Orphan Summary	Maternal orphans Ages 0-5	0	0	0
C:\Users\Eva's New Laptop\OneDrive\Eva Documents\WHO Covid\Morocco.PJNZ	Morocco	MAR		AIDS (AIM)	Orphan Summary	Maternal orphans Ages 6-11	0	0	0
C:\Users\Eva's New Laptop\OneDrive\Eva Documents\WHO Covid\Morocco.PJNZ	Morocco	MAR		AIDS (AIM)	Orphan Summary	Maternal orphans Ages 12-17	0	0	0
C:\Users\Eva's New Laptop\OneDrive\Eva Documents\WHO Covid\Morocco.PJNZ	Morocco	MAR		AIDS (AIM)	Orphan Summary	Paternal AIDS orphans Ages 0-5	0	0	0
C:\Users\Eva's New Laptop\OneDrive\Eva Documents\WHO Covid\Morocco.PJNZ	Morocco	MAR		AIDS (AIM)	Orphan Summary	Paternal AIDS orphans Ages 6-11	0	0	0
C:\Users\Eva's New Laptop\OneDrive\Eva Documents\WHO Covid\Morocco.PJNZ	Morocco	MAR		AIDS (AIM)	Orphan Summary	Paternal AIDS orphans Ages 12-17	0	0	0
C:\Users\Eva's New Laptop\OneDrive\Eva Documents\WHO Covid\Morocco.PJNZ	Morocco	MAR		AIDS (AIM)	Orphan Summary	Paternal non-AIDS orphans Ages 0-5	0	0	0
C:\Users\Eva's New Laptop\OneDrive\Eva Documents\WHO Covid\Morocco.PJNZ	Morocco	MAR		AIDS (AIM)	Orphan Summary	Paternal non-AIDS orphans Ages 6-11	0	0	0
C:\Users\Eva's New Laptop\OneDrive\Eva Documents\WHO Covid\Morocco.PJNZ	Morocco	MAR		AIDS (AIM)	Orphan Summary	Paternal non-AIDS orphans Ages 12-17	0	0	0
C:\Users\Eva's New Laptop\OneDrive\Eva Documents\WHO Covid\Morocco.PJNZ	Morocco	MAR		AIDS (AIM)	Orphan Summary	Paternal orphans Ages 0-5	0	0	0
C:\Users\Eva's New Laptop\OneDrive\Eva Documents\WHO Covid\Morocco.PJNZ	Morocco	MAR		AIDS (AIM)	Orphan Summary	Paternal orphans Ages 6-11	0	0	0
C:\Users\Eva's New Laptop\OneDrive\Eva Documents\WHO Covid\Morocco.PJNZ	Morocco	MAR		AIDS (AIM)	Orphan Summary	Paternal orphans Ages 12-17	0	0	0
C:\Users\Eva's New Laptop\OneDrive\Eva Documents\WHO Covid\Morocco.PJNZ	Morocco	MAR		AIDS (AIM)	Orphan Summary	Double AIDS orphansAges 0-5	0	0	0
C:\Users\Eva's New Laptop\OneDrive\Eva Documents\WHO Covid\Morocco.PJNZ	Morocco	MAR		AIDS (AIM)	Orphan Summary	Double AIDS orphansAges 6-11	0	0	0
C:\Users\Eva's New Laptop\OneDrive\Eva Documents\WHO Covid\Morocco.PJNZ	Morocco	MAR		AIDS (AIM)	Orphan Summary	Double AIDS orphansAges 12-17	0	0	0
C:\Users\Eva's New Laptop\OneDrive\Eva Documents\WHO Covid\Morocco.PJNZ	Morocco	MAR		AIDS (AIM)	Orphan Summary	Double non-AIDS orphansAges 0-5	0	0	0
C:\Users\Eva's New Laptop\OneDrive\Eva Documents\WHO Covid\Morocco.PJNZ	Morocco	MAR		AIDS (AIM)	Orphan Summary	Double non-AIDS orphansAges 6-11	0	0	0
C:\Users\Eva's New Laptop\OneDrive\Eva Documents\WHO Covid\Morocco.PJNZ	Morocco	MAR		AIDS (AIM)	Orphan Summary	Double non-AIDS orphansAges 12-17	0	0	0
C:\Users\Eva's New Laptop\OneDrive\Eva Documents\WHO Covid\Morocco.PJNZ	Morocco	MAR		AIDS (AIM)	Orphan Summary	Double orphansAges 0-5	0	0	0
C:\Users\Eva's New Laptop\OneDrive\Eva Documents\WHO Covid\Morocco.PJNZ	Morocco	MAR		AIDS (AIM)	Orphan Summary	Double orphansAges 6-11	0	0	0
C:\Users\Eva's New Laptop\OneDrive\Eva Documents\WHO Covid\Morocco.PJNZ	Morocco	MAR		AIDS (AIM)	Orphan Summary	Double orphansAges 12-17	0	0	0
C:\Users\Eva's New Laptop\OneDrive\Eva Documents\WHO Covid\Morocco.PJNZ	Morocco	MAR		AIDS (AIM)	Orphan Summary	Population Ages 0-5	4081233	4048476	4016495
C:\Users\Eva's New Laptop\OneDrive\Eva Documents\WHO Covid\Morocco.PJNZ	Morocco	MAR		AIDS (AIM)	Orphan Summary	Population Ages 6-11	3960242	4020652	4066215
C:\Users\Eva's New Laptop\OneDrive\Eva Documents\WHO Covid\Morocco.PJNZ	Morocco	MAR		AIDS (AIM)	Orphan Summary	Population Ages 12-17	3626244	3659406	3701706
C:\Users\Eva's New Laptop\OneDrive\Eva Documents\WHO Covid\Morocco.PJNZ	Morocco	MAR		AIDS (AIM)	Orphan Summary	Total orphans Age 0	0	0	0
C:\Users\Eva's New Laptop\OneDrive\Eva Documents\WHO Covid\Morocco.PJNZ	Morocco	MAR		AIDS (AIM)	Orphan Summary	Total orphans Age 1	0	0	0
C:\Users\Eva's New Laptop\OneDrive\Eva Documents\WHO Covid\Morocco.PJNZ	Morocco	MAR		AIDS (AIM)	Orphan Summary	Total orphans Age 2	0	0	0
C:\Users\Eva's New Laptop\OneDrive\Eva Documents\WHO Covid\Morocco.PJNZ	Morocco	MAR		AIDS (AIM)	Orphan Summary	Total orphans Age 3	0	0	0
C:\Users\Eva's New Laptop\OneDrive\Eva Documents\WHO Covid\Morocco.PJNZ	Morocco	MAR		AIDS (AIM)	Orphan Summary	Total orphans Age 4	0	0	0
C:\Users\Eva's New Laptop\OneDrive\Eva Documents\WHO Covid\Morocco.PJNZ	Morocco	MAR		AIDS (AIM)	Orphan Summary	Total orphans Age 5	0	0	0
C:\Users\Eva's New Laptop\OneDrive\Eva Documents\WHO Covid\Morocco.PJNZ	Morocco	MAR		AIDS (AIM)	Orphan Summary	Total orphans Age 6	0	0	0
C:\Users\Eva's New Laptop\OneDrive\Eva Documents\WHO Covid\Morocco.PJNZ	Morocco	MAR		AIDS (AIM)	Orphan Summary	Total orphans Age 7	0	0	0
C:\Users\Eva's New Laptop\OneDrive\Eva Documents\WHO Covid\Morocco.PJNZ	Morocco	MAR		AIDS (AIM)	Orphan Summary	Total orphans Age 8	0	0	0
C:\Users\Eva's New Laptop\OneDrive\Eva Documents\WHO Covid\Morocco.PJNZ	Morocco	MAR		AIDS (AIM)	Orphan Summary	Total orphans Age 9	0	0	0
C:\Users\Eva's New Laptop\OneDrive\Eva Documents\WHO Covid\Morocco.PJNZ	Morocco	MAR		AIDS (AIM)	Orphan Summary	Total orphans Age 10	0	0	0
C:\Users\Eva's New Laptop\OneDrive\Eva Documents\WHO Covid\Morocco.PJNZ	Morocco	MAR		AIDS (AIM)	Orphan Summary	Total orphans Age 11	0	0	0
C:\Users\Eva's New Laptop\OneDrive\Eva Documents\WHO Covid\Morocco.PJNZ	Morocco	MAR		AIDS (AIM)	Orphan Summary	Total orphans Age 12	0	0	0
C:\Users\Eva's New Laptop\OneDrive\Eva Documents\WHO Covid\Morocco.PJNZ	Morocco	MAR		AIDS (AIM)	Orphan Summary	Total orphans Age 13	0	0	0
C:\Users\Eva's New Laptop\OneDrive\Eva Documents\WHO Covid\Morocco.PJNZ	Morocco	MAR		AIDS (AIM)	Orphan Summary	Total orphans Age 14	0	0	0
C:\Users\Eva's New Laptop\OneDrive\Eva Documents\WHO Covid\Morocco.PJNZ	Morocco	MAR		AIDS (AIM)	Orphan Summary	Total orphans Age 15	0	0	0
C:\Users\Eva's New Laptop\OneDrive\Eva Documents\WHO Covid\Morocco.PJNZ	Morocco	MAR		AIDS (AIM)	Orphan Summary	Total orphans Age 16	0	0	0
C:\Users\Eva's New Laptop\OneDrive\Eva Documents\WHO Covid\Morocco.PJNZ	Morocco	MAR		AIDS (AIM)	Orphan Summary	Total orphans Age 17	0	0	0
C:\Users\Eva's New Laptop\OneDrive\Eva Documents\WHO Covid\Morocco.PJNZ	Morocco	MAR		AIDS (AIM)	Orphan Summary	All AIDS orphans Age 0	0	0	0
C:\Users\Eva's New Laptop\OneDrive\Eva Documents\WHO Covid\Morocco.PJNZ	Morocco	MAR		AIDS (AIM)	Orphan Summary	All AIDS orphans Age 1	0	0	0
C:\Users\Eva's New Laptop\OneDrive\Eva Documents\WHO Covid\Morocco.PJNZ	Morocco	MAR		AIDS (AIM)	Orphan Summary	All AIDS orphans Age 2	0	0	0
C:\Users\Eva's New Laptop\OneDrive\Eva Documents\WHO Covid\Morocco.PJNZ	Morocco	MAR		AIDS (AIM)	Orphan Summary	All AIDS orphans Age 3	0	0	0
C:\Users\Eva's New Laptop\OneDrive\Eva Documents\WHO Covid\Morocco.PJNZ	Morocco	MAR		AIDS (AIM)	Orphan Summary	All AIDS orphans Age 4	0	0	0
C:\Users\Eva's New Laptop\OneDrive\Eva Documents\WHO Covid\Morocco.PJNZ	Morocco	MAR		AIDS (AIM)	Orphan Summary	All AIDS orphans Age 5	0	0	0
C:\Users\Eva's New Laptop\OneDrive\Eva Documents\WHO Covid\Morocco.PJNZ	Morocco	MAR		AIDS (AIM)	Orphan Summary	All AIDS orphans Age 6	0	0	0
C:\Users\Eva's New Laptop\OneDrive\Eva Documents\WHO Covid\Morocco.PJNZ	Morocco	MAR		AIDS (AIM)	Orphan Summary	All AIDS orphans Age 7	0	0	0
C:\Users\Eva's New Laptop\OneDrive\Eva Documents\WHO Covid\Morocco.PJNZ	Morocco	MAR		AIDS (AIM)	Orphan Summary	All AIDS orphans Age 8	0	0	0
C:\Users\Eva's New Laptop\OneDrive\Eva Documents\WHO Covid\Morocco.PJNZ	Morocco	MAR		AIDS (AIM)	Orphan Summary	All AIDS orphans Age 9	0	0	0
C:\Users\Eva's New Laptop\OneDrive\Eva Documents\WHO Covid\Morocco.PJNZ	Morocco	MAR		AIDS (AIM)	Orphan Summary	All AIDS orphans Age 10	0	0	0
C:\Users\Eva's New Laptop\OneDrive\Eva Documents\WHO Covid\Morocco.PJNZ	Morocco	MAR		AIDS (AIM)	Orphan Summary	All AIDS orphans Age 11	0	0	0
C:\Users\Eva's New Laptop\OneDrive\Eva Documents\WHO Covid\Morocco.PJNZ	Morocco	MAR		AIDS (AIM)	Orphan Summary	All AIDS orphans Age 12	0	0	0
C:\Users\Eva's New Laptop\OneDrive\Eva Documents\WHO Covid\Morocco.PJNZ	Morocco	MAR		AIDS (AIM)	Orphan Summary	All AIDS orphans Age 13	0	0	0
C:\Users\Eva's New Laptop\OneDrive\Eva Documents\WHO Covid\Morocco.PJNZ	Morocco	MAR		AIDS (AIM)	Orphan Summary	All AIDS orphans Age 14	0	0	0
C:\Users\Eva's New Laptop\OneDrive\Eva Documents\WHO Covid\Morocco.PJNZ	Morocco	MAR		AIDS (AIM)	Orphan Summary	All AIDS orphans Age 15	0	0	0
C:\Users\Eva's New Laptop\OneDrive\Eva Documents\WHO Covid\Morocco.PJNZ	Morocco	MAR		AIDS (AIM)	Orphan Summary	All AIDS orphans Age 16	0	0	0
C:\Users\Eva's New Laptop\OneDrive\Eva Documents\WHO Covid\Morocco.PJNZ	Morocco	MAR		AIDS (AIM)	Orphan Summary	All AIDS orphans Age 17	0	0	0
C:\Users\Eva's New Laptop\OneDrive\Eva Documents\WHO Covid\Morocco.PJNZ	Morocco	MAR		AIDS (AIM)	Orphan Summary	Maternal AIDS orphans Age 0	0	0	0
C:\Users\Eva's New Laptop\OneDrive\Eva Documents\WHO Covid\Morocco.PJNZ	Morocco	MAR		AIDS (AIM)	Orphan Summary	Maternal AIDS orphans Age 1	0	0	0
C:\Users\Eva's New Laptop\OneDrive\Eva Documents\WHO Covid\Morocco.PJNZ	Morocco	MAR		AIDS (AIM)	Orphan Summary	Maternal AIDS orphans Age 2	0	0	0
C:\Users\Eva's New Laptop\OneDrive\Eva Documents\WHO Covid\Morocco.PJNZ	Morocco	MAR		AIDS (AIM)	Orphan Summary	Maternal AIDS orphans Age 3	0	0	0
C:\Users\Eva's New Laptop\OneDrive\Eva Documents\WHO Covid\Morocco.PJNZ	Morocco	MAR		AIDS (AIM)	Orphan Summary	Maternal AIDS orphans Age 4	0	0	0
C:\Users\Eva's New Laptop\OneDrive\Eva Documents\WHO Covid\Morocco.PJNZ	Morocco	MAR		AIDS (AIM)	Orphan Summary	Maternal AIDS orphans Age 5	0	0	0
C:\Users\Eva's New Laptop\OneDrive\Eva Documents\WHO Covid\Morocco.PJNZ	Morocco	MAR		AIDS (AIM)	Orphan Summary	Maternal AIDS orphans Age 6	0	0	0
C:\Users\Eva's New Laptop\OneDrive\Eva Documents\WHO Covid\Morocco.PJNZ	Morocco	MAR		AIDS (AIM)	Orphan Summary	Maternal AIDS orphans Age 7	0	0	0
C:\Users\Eva's New Laptop\OneDrive\Eva Documents\WHO Covid\Morocco.PJNZ	Morocco	MAR		AIDS (AIM)	Orphan Summary	Maternal AIDS orphans Age 8	0	0	0
C:\Users\Eva's New Laptop\OneDrive\Eva Documents\WHO Covid\Morocco.PJNZ	Morocco	MAR		AIDS (AIM)	Orphan Summary	Maternal AIDS orphans Age 9	0	0	0
C:\Users\Eva's New Laptop\OneDrive\Eva Documents\WHO Covid\Morocco.PJNZ	Morocco	MAR		AIDS (AIM)	Orphan Summary	Maternal AIDS orphans Age 10	0	0	0
C:\Users\Eva's New Laptop\OneDrive\Eva Documents\WHO Covid\Morocco.PJNZ	Morocco	MAR		AIDS (AIM)	Orphan Summary	Maternal AIDS orphans Age 11	0	0	0
C:\Users\Eva's New Laptop\OneDrive\Eva Documents\WHO Covid\Morocco.PJNZ	Morocco	MAR		AIDS (AIM)	Orphan Summary	Maternal AIDS orphans Age 12	0	0	0
C:\Users\Eva's New Laptop\OneDrive\Eva Documents\WHO Covid\Morocco.PJNZ	Morocco	MAR		AIDS (AIM)	Orphan Summary	Maternal AIDS orphans Age 13	0	0	0
C:\Users\Eva's New Laptop\OneDrive\Eva Documents\WHO Covid\Morocco.PJNZ	Morocco	MAR		AIDS (AIM)	Orphan Summary	Maternal AIDS orphans Age 14	0	0	0
C:\Users\Eva's New Laptop\OneDrive\Eva Documents\WHO Covid\Morocco.PJNZ	Morocco	MAR		AIDS (AIM)	Orphan Summary	Maternal AIDS orphans Age 15	0	0	0
C:\Users\Eva's New Laptop\OneDrive\Eva Documents\WHO Covid\Morocco.PJNZ	Morocco	MAR		AIDS (AIM)	Orphan Summary	Maternal AIDS orphans Age 16	0	0	0
C:\Users\Eva's New Laptop\OneDrive\Eva Documents\WHO Covid\Morocco.PJNZ	Morocco	MAR		AIDS (AIM)	Orphan Summary	Maternal AIDS orphans Age 17	0	0	0
C:\Users\Eva's New Laptop\OneDrive\Eva Documents\WHO Covid\Morocco.PJNZ	Morocco	MAR		AIDS (AIM)	Orphan Summary	Maternal non-AIDS orphans Age 0	0	0	0
C:\Users\Eva's New Laptop\OneDrive\Eva Documents\WHO Covid\Morocco.PJNZ	Morocco	MAR		AIDS (AIM)	Orphan Summary	Maternal non-AIDS orphans Age 1	0	0	0
C:\Users\Eva's New Laptop\OneDrive\Eva Documents\WHO Covid\Morocco.PJNZ	Morocco	MAR		AIDS (AIM)	Orphan Summary	Maternal non-AIDS orphans Age 2	0	0	0
C:\Users\Eva's New Laptop\OneDrive\Eva Documents\WHO Covid\Morocco.PJNZ	Morocco	MAR		AIDS (AIM)	Orphan Summary	Maternal non-AIDS orphans Age 3	0	0	0
C:\Users\Eva's New Laptop\OneDrive\Eva Documents\WHO Covid\Morocco.PJNZ	Morocco	MAR		AIDS (AIM)	Orphan Summary	Maternal non-AIDS orphans Age 4	0	0	0
C:\Users\Eva's New Laptop\OneDrive\Eva Documents\WHO Covid\Morocco.PJNZ	Morocco	MAR		AIDS (AIM)	Orphan Summary	Maternal non-AIDS orphans Age 5	0	0	0
C:\Users\Eva's New Laptop\OneDrive\Eva Documents\WHO Covid\Morocco.PJNZ	Morocco	MAR		AIDS (AIM)	Orphan Summary	Maternal non-AIDS orphans Age 6	0	0	0
C:\Users\Eva's New Laptop\OneDrive\Eva Documents\WHO Covid\Morocco.PJNZ	Morocco	MAR		AIDS (AIM)	Orphan Summary	Maternal non-AIDS orphans Age 7	0	0	0
C:\Users\Eva's New Laptop\OneDrive\Eva Documents\WHO Covid\Morocco.PJNZ	Morocco	MAR		AIDS (AIM)	Orphan Summary	Maternal non-AIDS orphans Age 8	0	0	0
C:\Users\Eva's New Laptop\OneDrive\Eva Documents\WHO Covid\Morocco.PJNZ	Morocco	MAR		AIDS (AIM)	Orphan Summary	Maternal non-AIDS orphans Age 9	0	0	0
C:\Users\Eva's New Laptop\OneDrive\Eva Documents\WHO Covid\Morocco.PJNZ	Morocco	MAR		AIDS (AIM)	Orphan Summary	Maternal non-AIDS orphans Age 10	0	0	0
C:\Users\Eva's New Laptop\OneDrive\Eva Documents\WHO Covid\Morocco.PJNZ	Morocco	MAR		AIDS (AIM)	Orphan Summary	Maternal non-AIDS orphans Age 11	0	0	0
C:\Users\Eva's New Laptop\OneDrive\Eva Documents\WHO Covid\Morocco.PJNZ	Morocco	MAR		AIDS (AIM)	Orphan Summary	Maternal non-AIDS orphans Age 12	0	0	0
C:\Users\Eva's New Laptop\OneDrive\Eva Documents\WHO Covid\Morocco.PJNZ	Morocco	MAR		AIDS (AIM)	Orphan Summary	Maternal non-AIDS orphans Age 13	0	0	0
C:\Users\Eva's New Laptop\OneDrive\Eva Documents\WHO Covid\Morocco.PJNZ	Morocco	MAR		AIDS (AIM)	Orphan Summary	Maternal non-AIDS orphans Age 14	0	0	0
C:\Users\Eva's New Laptop\OneDrive\Eva Documents\WHO Covid\Morocco.PJNZ	Morocco	MAR		AIDS (AIM)	Orphan Summary	Maternal non-AIDS orphans Age 15	0	0	0
C:\Users\Eva's New Laptop\OneDrive\Eva Documents\WHO Covid\Morocco.PJNZ	Morocco	MAR		AIDS (AIM)	Orphan Summary	Maternal non-AIDS orphans Age 16	0	0	0
C:\Users\Eva's New Laptop\OneDrive\Eva Documents\WHO Covid\Morocco.PJNZ	Morocco	MAR		AIDS (AIM)	Orphan Summary	Maternal non-AIDS orphans Age 17	0	0	0
C:\Users\Eva's New Laptop\OneDrive\Eva Documents\WHO Covid\Morocco.PJNZ	Morocco	MAR		AIDS (AIM)	Orphan Summary	Maternal orphans Age 0	0	0	0
C:\Users\Eva's New Laptop\OneDrive\Eva Documents\WHO Covid\Morocco.PJNZ	Morocco	MAR		AIDS (AIM)	Orphan Summary	Maternal orphans Age 1	0	0	0
C:\Users\Eva's New Laptop\OneDrive\Eva Documents\WHO Covid\Morocco.PJNZ	Morocco	MAR		AIDS (AIM)	Orphan Summary	Maternal orphans Age 2	0	0	0
C:\Users\Eva's New Laptop\OneDrive\Eva Documents\WHO Covid\Morocco.PJNZ	Morocco	MAR		AIDS (AIM)	Orphan Summary	Maternal orphans Age 3	0	0	0
C:\Users\Eva's New Laptop\OneDrive\Eva Documents\WHO Covid\Morocco.PJNZ	Morocco	MAR		AIDS (AIM)	Orphan Summary	Maternal orphans Age 4	0	0	0
C:\Users\Eva's New Laptop\OneDrive\Eva Documents\WHO Covid\Morocco.PJNZ	Morocco	MAR		AIDS (AIM)	Orphan Summary	Maternal orphans Age 5	0	0	0
C:\Users\Eva's New Laptop\OneDrive\Eva Documents\WHO Covid\Morocco.PJNZ	Morocco	MAR		AIDS (AIM)	Orphan Summary	Maternal orphans Age 6	0	0	0
C:\Users\Eva's New Laptop\OneDrive\Eva Documents\WHO Covid\Morocco.PJNZ	Morocco	MAR		AIDS (AIM)	Orphan Summary	Maternal orphans Age 7	0	0	0
C:\Users\Eva's New Laptop\OneDrive\Eva Documents\WHO Covid\Morocco.PJNZ	Morocco	MAR		AIDS (AIM)	Orphan Summary	Maternal orphans Age 8	0	0	0
C:\Users\Eva's New Laptop\OneDrive\Eva Documents\WHO Covid\Morocco.PJNZ	Morocco	MAR		AIDS (AIM)	Orphan Summary	Maternal orphans Age 9	0	0	0
C:\Users\Eva's New Laptop\OneDrive\Eva Documents\WHO Covid\Morocco.PJNZ	Morocco	MAR		AIDS (AIM)	Orphan Summary	Maternal orphans Age 10	0	0	0
C:\Users\Eva's New Laptop\OneDrive\Eva Documents\WHO Covid\Morocco.PJNZ	Morocco	MAR		AIDS (AIM)	Orphan Summary	Maternal orphans Age 11	0	0	0
C:\Users\Eva's New Laptop\OneDrive\Eva Documents\WHO Covid\Morocco.PJNZ	Morocco	MAR		AIDS (AIM)	Orphan Summary	Maternal orphans Age 12	0	0	0
C:\Users\Eva's New Laptop\OneDrive\Eva Documents\WHO Covid\Morocco.PJNZ	Morocco	MAR		AIDS (AIM)	Orphan Summary	Maternal orphans Age 13	0	0	0
C:\Users\Eva's New Laptop\OneDrive\Eva Documents\WHO Covid\Morocco.PJNZ	Morocco	MAR		AIDS (AIM)	Orphan Summary	Maternal orphans Age 14	0	0	0
C:\Users\Eva's New Laptop\OneDrive\Eva Documents\WHO Covid\Morocco.PJNZ	Morocco	MAR		AIDS (AIM)	Orphan Summary	Maternal orphans Age 15	0	0	0
C:\Users\Eva's New Laptop\OneDrive\Eva Documents\WHO Covid\Morocco.PJNZ	Morocco	MAR		AIDS (AIM)	Orphan Summary	Maternal orphans Age 16	0	0	0
C:\Users\Eva's New Laptop\OneDrive\Eva Documents\WHO Covid\Morocco.PJNZ	Morocco	MAR		AIDS (AIM)	Orphan Summary	Maternal orphans Age 17	0	0	0
C:\Users\Eva's New Laptop\OneDrive\Eva Documents\WHO Covid\Morocco.PJNZ	Morocco	MAR		AIDS (AIM)	Orphan Summary	Paternal AIDS orphans Age 0	0	0	0
C:\Users\Eva's New Laptop\OneDrive\Eva Documents\WHO Covid\Morocco.PJNZ	Morocco	MAR		AIDS (AIM)	Orphan Summary	Paternal AIDS orphans Age 1	0	0	0
C:\Users\Eva's New Laptop\OneDrive\Eva Documents\WHO Covid\Morocco.PJNZ	Morocco	MAR		AIDS (AIM)	Orphan Summary	Paternal AIDS orphans Age 2	0	0	0
C:\Users\Eva's New Laptop\OneDrive\Eva Documents\WHO Covid\Morocco.PJNZ	Morocco	MAR		AIDS (AIM)	Orphan Summary	Paternal AIDS orphans Age 3	0	0	0
C:\Users\Eva's New Laptop\OneDrive\Eva Documents\WHO Covid\Morocco.PJNZ	Morocco	MAR		AIDS (AIM)	Orphan Summary	Paternal AIDS orphans Age 4	0	0	0
C:\Users\Eva's New Laptop\OneDrive\Eva Documents\WHO Covid\Morocco.PJNZ	Morocco	MAR		AIDS (AIM)	Orphan Summary	Paternal AIDS orphans Age 5	0	0	0
C:\Users\Eva's New Laptop\OneDrive\Eva Documents\WHO Covid\Morocco.PJNZ	Morocco	MAR		AIDS (AIM)	Orphan Summary	Paternal AIDS orphans Age 6	0	0	0
C:\Users\Eva's New Laptop\OneDrive\Eva Documents\WHO Covid\Morocco.PJNZ	Morocco	MAR		AIDS (AIM)	Orphan Summary	Paternal AIDS orphans Age 7	0	0	0
C:\Users\Eva's New Laptop\OneDrive\Eva Documents\WHO Covid\Morocco.PJNZ	Morocco	MAR		AIDS (AIM)	Orphan Summary	Paternal AIDS orphans Age 8	0	0	0
C:\Users\Eva's New Laptop\OneDrive\Eva Documents\WHO Covid\Morocco.PJNZ	Morocco	MAR		AIDS (AIM)	Orphan Summary	Paternal AIDS orphans Age 9	0	0	0
C:\Users\Eva's New Laptop\OneDrive\Eva Documents\WHO Covid\Morocco.PJNZ	Morocco	MAR		AIDS (AIM)	Orphan Summary	Paternal AIDS orphans Age 10	0	0	0
C:\Users\Eva's New Laptop\OneDrive\Eva Documents\WHO Covid\Morocco.PJNZ	Morocco	MAR		AIDS (AIM)	Orphan Summary	Paternal AIDS orphans Age 11	0	0	0
C:\Users\Eva's New Laptop\OneDrive\Eva Documents\WHO Covid\Morocco.PJNZ	Morocco	MAR		AIDS (AIM)	Orphan Summary	Paternal AIDS orphans Age 12	0	0	0
C:\Users\Eva's New Laptop\OneDrive\Eva Documents\WHO Covid\Morocco.PJNZ	Morocco	MAR		AIDS (AIM)	Orphan Summary	Paternal AIDS orphans Age 13	0	0	0
C:\Users\Eva's New Laptop\OneDrive\Eva Documents\WHO Covid\Morocco.PJNZ	Morocco	MAR		AIDS (AIM)	Orphan Summary	Paternal AIDS orphans Age 14	0	0	0
C:\Users\Eva's New Laptop\OneDrive\Eva Documents\WHO Covid\Morocco.PJNZ	Morocco	MAR		AIDS (AIM)	Orphan Summary	Paternal AIDS orphans Age 15	0	0	0
C:\Users\Eva's New Laptop\OneDrive\Eva Documents\WHO Covid\Morocco.PJNZ	Morocco	MAR		AIDS (AIM)	Orphan Summary	Paternal AIDS orphans Age 16	0	0	0
C:\Users\Eva's New Laptop\OneDrive\Eva Documents\WHO Covid\Morocco.PJNZ	Morocco	MAR		AIDS (AIM)	Orphan Summary	Paternal AIDS orphans Age 17	0	0	0
C:\Users\Eva's New Laptop\OneDrive\Eva Documents\WHO Covid\Morocco.PJNZ	Morocco	MAR		AIDS (AIM)	Orphan Summary	Paternal non-AIDS orphans Age 0	0	0	0
C:\Users\Eva's New Laptop\OneDrive\Eva Documents\WHO Covid\Morocco.PJNZ	Morocco	MAR		AIDS (AIM)	Orphan Summary	Paternal non-AIDS orphans Age 1	0	0	0
C:\Users\Eva's New Laptop\OneDrive\Eva Documents\WHO Covid\Morocco.PJNZ	Morocco	MAR		AIDS (AIM)	Orphan Summary	Paternal non-AIDS orphans Age 2	0	0	0
C:\Users\Eva's New Laptop\OneDrive\Eva Documents\WHO Covid\Morocco.PJNZ	Morocco	MAR		AIDS (AIM)	Orphan Summary	Paternal non-AIDS orphans Age 3	0	0	0
C:\Users\Eva's New Laptop\OneDrive\Eva Documents\WHO Covid\Morocco.PJNZ	Morocco	MAR		AIDS (AIM)	Orphan Summary	Paternal non-AIDS orphans Age 4	0	0	0
C:\Users\Eva's New Laptop\OneDrive\Eva Documents\WHO Covid\Morocco.PJNZ	Morocco	MAR		AIDS (AIM)	Orphan Summary	Paternal non-AIDS orphans Age 5	0	0	0
C:\Users\Eva's New Laptop\OneDrive\Eva Documents\WHO Covid\Morocco.PJNZ	Morocco	MAR		AIDS (AIM)	Orphan Summary	Paternal non-AIDS orphans Age 6	0	0	0
C:\Users\Eva's New Laptop\OneDrive\Eva Documents\WHO Covid\Morocco.PJNZ	Morocco	MAR		AIDS (AIM)	Orphan Summary	Paternal non-AIDS orphans Age 7	0	0	0
C:\Users\Eva's New Laptop\OneDrive\Eva Documents\WHO Covid\Morocco.PJNZ	Morocco	MAR		AIDS (AIM)	Orphan Summary	Paternal non-AIDS orphans Age 8	0	0	0
C:\Users\Eva's New Laptop\OneDrive\Eva Documents\WHO Covid\Morocco.PJNZ	Morocco	MAR		AIDS (AIM)	Orphan Summary	Paternal non-AIDS orphans Age 9	0	0	0
C:\Users\Eva's New Laptop\OneDrive\Eva Documents\WHO Covid\Morocco.PJNZ	Morocco	MAR		AIDS (AIM)	Orphan Summary	Paternal non-AIDS orphans Age 10	0	0	0
C:\Users\Eva's New Laptop\OneDrive\Eva Documents\WHO Covid\Morocco.PJNZ	Morocco	MAR		AIDS (AIM)	Orphan Summary	Paternal non-AIDS orphans Age 11	0	0	0
C:\Users\Eva's New Laptop\OneDrive\Eva Documents\WHO Covid\Morocco.PJNZ	Morocco	MAR		AIDS (AIM)	Orphan Summary	Paternal non-AIDS orphans Age 12	0	0	0
C:\Users\Eva's New Laptop\OneDrive\Eva Documents\WHO Covid\Morocco.PJNZ	Morocco	MAR		AIDS (AIM)	Orphan Summary	Paternal non-AIDS orphans Age 13	0	0	0
C:\Users\Eva's New Laptop\OneDrive\Eva Documents\WHO Covid\Morocco.PJNZ	Morocco	MAR		AIDS (AIM)	Orphan Summary	Paternal non-AIDS orphans Age 14	0	0	0
C:\Users\Eva's New Laptop\OneDrive\Eva Documents\WHO Covid\Morocco.PJNZ	Morocco	MAR		AIDS (AIM)	Orphan Summary	Paternal non-AIDS orphans Age 15	0	0	0
C:\Users\Eva's New Laptop\OneDrive\Eva Documents\WHO Covid\Morocco.PJNZ	Morocco	MAR		AIDS (AIM)	Orphan Summary	Paternal non-AIDS orphans Age 16	0	0	0
C:\Users\Eva's New Laptop\OneDrive\Eva Documents\WHO Covid\Morocco.PJNZ	Morocco	MAR		AIDS (AIM)	Orphan Summary	Paternal non-AIDS orphans Age 17	0	0	0
C:\Users\Eva's New Laptop\OneDrive\Eva Documents\WHO Covid\Morocco.PJNZ	Morocco	MAR		AIDS (AIM)	Orphan Summary	Paternal orphans Age 0	0	0	0
C:\Users\Eva's New Laptop\OneDrive\Eva Documents\WHO Covid\Morocco.PJNZ	Morocco	MAR		AIDS (AIM)	Orphan Summary	Paternal orphans Age 1	0	0	0
C:\Users\Eva's New Laptop\OneDrive\Eva Documents\WHO Covid\Morocco.PJNZ	Morocco	MAR		AIDS (AIM)	Orphan Summary	Paternal orphans Age 2	0	0	0
C:\Users\Eva's New Laptop\OneDrive\Eva Documents\WHO Covid\Morocco.PJNZ	Morocco	MAR		AIDS (AIM)	Orphan Summary	Paternal orphans Age 3	0	0	0
C:\Users\Eva's New Laptop\OneDrive\Eva Documents\WHO Covid\Morocco.PJNZ	Morocco	MAR		AIDS (AIM)	Orphan Summary	Paternal orphans Age 4	0	0	0
C:\Users\Eva's New Laptop\OneDrive\Eva Documents\WHO Covid\Morocco.PJNZ	Morocco	MAR		AIDS (AIM)	Orphan Summary	Paternal orphans Age 5	0	0	0
C:\Users\Eva's New Laptop\OneDrive\Eva Documents\WHO Covid\Morocco.PJNZ	Morocco	MAR		AIDS (AIM)	Orphan Summary	Paternal orphans Age 6	0	0	0
C:\Users\Eva's New Laptop\OneDrive\Eva Documents\WHO Covid\Morocco.PJNZ	Morocco	MAR		AIDS (AIM)	Orphan Summary	Paternal orphans Age 7	0	0	0
C:\Users\Eva's New Laptop\OneDrive\Eva Documents\WHO Covid\Morocco.PJNZ	Morocco	MAR		AIDS (AIM)	Orphan Summary	Paternal orphans Age 8	0	0	0
C:\Users\Eva's New Laptop\OneDrive\Eva Documents\WHO Covid\Morocco.PJNZ	Morocco	MAR		AIDS (AIM)	Orphan Summary	Paternal orphans Age 9	0	0	0
C:\Users\Eva's New Laptop\OneDrive\Eva Documents\WHO Covid\Morocco.PJNZ	Morocco	MAR		AIDS (AIM)	Orphan Summary	Paternal orphans Age 10	0	0	0
C:\Users\Eva's New Laptop\OneDrive\Eva Documents\WHO Covid\Morocco.PJNZ	Morocco	MAR		AIDS (AIM)	Orphan Summary	Paternal orphans Age 11	0	0	0
C:\Users\Eva's New Laptop\OneDrive\Eva Documents\WHO Covid\Morocco.PJNZ	Morocco	MAR		AIDS (AIM)	Orphan Summary	Paternal orphans Age 12	0	0	0
C:\Users\Eva's New Laptop\OneDrive\Eva Documents\WHO Covid\Morocco.PJNZ	Morocco	MAR		AIDS (AIM)	Orphan Summary	Paternal orphans Age 13	0	0	0
C:\Users\Eva's New Laptop\OneDrive\Eva Documents\WHO Covid\Morocco.PJNZ	Morocco	MAR		AIDS (AIM)	Orphan Summary	Paternal orphans Age 14	0	0	0
C:\Users\Eva's New Laptop\OneDrive\Eva Documents\WHO Covid\Morocco.PJNZ	Morocco	MAR		AIDS (AIM)	Orphan Summary	Paternal orphans Age 15	0	0	0
C:\Users\Eva's New Laptop\OneDrive\Eva Documents\WHO Covid\Morocco.PJNZ	Morocco	MAR		AIDS (AIM)	Orphan Summary	Paternal orphans Age 16	0	0	0
C:\Users\Eva's New Laptop\OneDrive\Eva Documents\WHO Covid\Morocco.PJNZ	Morocco	MAR		AIDS (AIM)	Orphan Summary	Paternal orphans Age 17	0	0	0
C:\Users\Eva's New Laptop\OneDrive\Eva Documents\WHO Covid\Morocco.PJNZ	Morocco	MAR		AIDS (AIM)	Orphan Summary	Double AIDS orphans Age 0	0	0	0
C:\Users\Eva's New Laptop\OneDrive\Eva Documents\WHO Covid\Morocco.PJNZ	Morocco	MAR		AIDS (AIM)	Orphan Summary	Double AIDS orphans Age 1	0	0	0
C:\Users\Eva's New Laptop\OneDrive\Eva Documents\WHO Covid\Morocco.PJNZ	Morocco	MAR		AIDS (AIM)	Orphan Summary	Double AIDS orphans Age 2	0	0	0
C:\Users\Eva's New Laptop\OneDrive\Eva Documents\WHO Covid\Morocco.PJNZ	Morocco	MAR		AIDS (AIM)	Orphan Summary	Double AIDS orphans Age 3	0	0	0
C:\Users\Eva's New Laptop\OneDrive\Eva Documents\WHO Covid\Morocco.PJNZ	Morocco	MAR		AIDS (AIM)	Orphan Summary	Double AIDS orphans Age 4	0	0	0
C:\Users\Eva's New Laptop\OneDrive\Eva Documents\WHO Covid\Morocco.PJNZ	Morocco	MAR		AIDS (AIM)	Orphan Summary	Double AIDS orphans Age 5	0	0	0
C:\Users\Eva's New Laptop\OneDrive\Eva Documents\WHO Covid\Morocco.PJNZ	Morocco	MAR		AIDS (AIM)	Orphan Summary	Double AIDS orphans Age 6	0	0	0
C:\Users\Eva's New Laptop\OneDrive\Eva Documents\WHO Covid\Morocco.PJNZ	Morocco	MAR		AIDS (AIM)	Orphan Summary	Double AIDS orphans Age 7	0	0	0
C:\Users\Eva's New Laptop\OneDrive\Eva Documents\WHO Covid\Morocco.PJNZ	Morocco	MAR		AIDS (AIM)	Orphan Summary	Double AIDS orphans Age 8	0	0	0
C:\Users\Eva's New Laptop\OneDrive\Eva Documents\WHO Covid\Morocco.PJNZ	Morocco	MAR		AIDS (AIM)	Orphan Summary	Double AIDS orphans Age 9	0	0	0
C:\Users\Eva's New Laptop\OneDrive\Eva Documents\WHO Covid\Morocco.PJNZ	Morocco	MAR		AIDS (AIM)	Orphan Summary	Double AIDS orphans Age 10	0	0	0
C:\Users\Eva's New Laptop\OneDrive\Eva Documents\WHO Covid\Morocco.PJNZ	Morocco	MAR		AIDS (AIM)	Orphan Summary	Double AIDS orphans Age 11	0	0	0
C:\Users\Eva's New Laptop\OneDrive\Eva Documents\WHO Covid\Morocco.PJNZ	Morocco	MAR		AIDS (AIM)	Orphan Summary	Double AIDS orphans Age 12	0	0	0
C:\Users\Eva's New Laptop\OneDrive\Eva Documents\WHO Covid\Morocco.PJNZ	Morocco	MAR		AIDS (AIM)	Orphan Summary	Double AIDS orphans Age 13	0	0	0
C:\Users\Eva's New Laptop\OneDrive\Eva Documents\WHO Covid\Morocco.PJNZ	Morocco	MAR		AIDS (AIM)	Orphan Summary	Double AIDS orphans Age 14	0	0	0
C:\Users\Eva's New Laptop\OneDrive\Eva Documents\WHO Covid\Morocco.PJNZ	Morocco	MAR		AIDS (AIM)	Orphan Summary	Double AIDS orphans Age 15	0	0	0
C:\Users\Eva's New Laptop\OneDrive\Eva Documents\WHO Covid\Morocco.PJNZ	Morocco	MAR		AIDS (AIM)	Orphan Summary	Double AIDS orphans Age 16	0	0	0
C:\Users\Eva's New Laptop\OneDrive\Eva Documents\WHO Covid\Morocco.PJNZ	Morocco	MAR		AIDS (AIM)	Orphan Summary	Double AIDS orphans Age 17	0	0	0
C:\Users\Eva's New Laptop\OneDrive\Eva Documents\WHO Covid\Morocco.PJNZ	Morocco	MAR		AIDS (AIM)	Orphan Summary	Double non-AIDS orphans Age 0	0	0	0
C:\Users\Eva's New Laptop\OneDrive\Eva Documents\WHO Covid\Morocco.PJNZ	Morocco	MAR		AIDS (AIM)	Orphan Summary	Double non-AIDS orphans Age 1	0	0	0
C:\Users\Eva's New Laptop\OneDrive\Eva Documents\WHO Covid\Morocco.PJNZ	Morocco	MAR		AIDS (AIM)	Orphan Summary	Double non-AIDS orphans Age 2	0	0	0
C:\Users\Eva's New Laptop\OneDrive\Eva Documents\WHO Covid\Morocco.PJNZ	Morocco	MAR		AIDS (AIM)	Orphan Summary	Double non-AIDS orphans Age 3	0	0	0
C:\Users\Eva's New Laptop\OneDrive\Eva Documents\WHO Covid\Morocco.PJNZ	Morocco	MAR		AIDS (AIM)	Orphan Summary	Double non-AIDS orphans Age 4	0	0	0
C:\Users\Eva's New Laptop\OneDrive\Eva Documents\WHO Covid\Morocco.PJNZ	Morocco	MAR		AIDS (AIM)	Orphan Summary	Double non-AIDS orphans Age 5	0	0	0
C:\Users\Eva's New Laptop\OneDrive\Eva Documents\WHO Covid\Morocco.PJNZ	Morocco	MAR		AIDS (AIM)	Orphan Summary	Double non-AIDS orphans Age 6	0	0	0
C:\Users\Eva's New Laptop\OneDrive\Eva Documents\WHO Covid\Morocco.PJNZ	Morocco	MAR		AIDS (AIM)	Orphan Summary	Double non-AIDS orphans Age 7	0	0	0
C:\Users\Eva's New Laptop\OneDrive\Eva Documents\WHO Covid\Morocco.PJNZ	Morocco	MAR		AIDS (AIM)	Orphan Summary	Double non-AIDS orphans Age 8	0	0	0
C:\Users\Eva's New Laptop\OneDrive\Eva Documents\WHO Covid\Morocco.PJNZ	Morocco	MAR		AIDS (AIM)	Orphan Summary	Double non-AIDS orphans Age 9	0	0	0
C:\Users\Eva's New Laptop\OneDrive\Eva Documents\WHO Covid\Morocco.PJNZ	Morocco	MAR		AIDS (AIM)	Orphan Summary	Double non-AIDS orphans Age 10	0	0	0
C:\Users\Eva's New Laptop\OneDrive\Eva Documents\WHO Covid\Morocco.PJNZ	Morocco	MAR		AIDS (AIM)	Orphan Summary	Double non-AIDS orphans Age 11	0	0	0
C:\Users\Eva's New Laptop\OneDrive\Eva Documents\WHO Covid\Morocco.PJNZ	Morocco	MAR		AIDS (AIM)	Orphan Summary	Double non-AIDS orphans Age 12	0	0	0
C:\Users\Eva's New Laptop\OneDrive\Eva Documents\WHO Covid\Morocco.PJNZ	Morocco	MAR		AIDS (AIM)	Orphan Summary	Double non-AIDS orphans Age 13	0	0	0
C:\Users\Eva's New Laptop\OneDrive\Eva Documents\WHO Covid\Morocco.PJNZ	Morocco	MAR		AIDS (AIM)	Orphan Summary	Double non-AIDS orphans Age 14	0	0	0
C:\Users\Eva's New Laptop\OneDrive\Eva Documents\WHO Covid\Morocco.PJNZ	Morocco	MAR		AIDS (AIM)	Orphan Summary	Double non-AIDS orphans Age 15	0	0	0
C:\Users\Eva's New Laptop\OneDrive\Eva Documents\WHO Covid\Morocco.PJNZ	Morocco	MAR		AIDS (AIM)	Orphan Summary	Double non-AIDS orphans Age 16	0	0	0
C:\Users\Eva's New Laptop\OneDrive\Eva Documents\WHO Covid\Morocco.PJNZ	Morocco	MAR		AIDS (AIM)	Orphan Summary	Double non-AIDS orphans Age 17	0	0	0
C:\Users\Eva's New Laptop\OneDrive\Eva Documents\WHO Covid\Morocco.PJNZ	Morocco	MAR		AIDS (AIM)	Orphan Summary	Double orphans Age 0	0	0	0
C:\Users\Eva's New Laptop\OneDrive\Eva Documents\WHO Covid\Morocco.PJNZ	Morocco	MAR		AIDS (AIM)	Orphan Summary	Double orphans Age 1	0	0	0
C:\Users\Eva's New Laptop\OneDrive\Eva Documents\WHO Covid\Morocco.PJNZ	Morocco	MAR		AIDS (AIM)	Orphan Summary	Double orphans Age 2	0	0	0
C:\Users\Eva's New Laptop\OneDrive\Eva Documents\WHO Covid\Morocco.PJNZ	Morocco	MAR		AIDS (AIM)	Orphan Summary	Double orphans Age 3	0	0	0
C:\Users\Eva's New Laptop\OneDrive\Eva Documents\WHO Covid\Morocco.PJNZ	Morocco	MAR		AIDS (AIM)	Orphan Summary	Double orphans Age 4	0	0	0
C:\Users\Eva's New Laptop\OneDrive\Eva Documents\WHO Covid\Morocco.PJNZ	Morocco	MAR		AIDS (AIM)	Orphan Summary	Double orphans Age 5	0	0	0
C:\Users\Eva's New Laptop\OneDrive\Eva Documents\WHO Covid\Morocco.PJNZ	Morocco	MAR		AIDS (AIM)	Orphan Summary	Double orphans Age 6	0	0	0
C:\Users\Eva's New Laptop\OneDrive\Eva Documents\WHO Covid\Morocco.PJNZ	Morocco	MAR		AIDS (AIM)	Orphan Summary	Double orphans Age 7	0	0	0
C:\Users\Eva's New Laptop\OneDrive\Eva Documents\WHO Covid\Morocco.PJNZ	Morocco	MAR		AIDS (AIM)	Orphan Summary	Double orphans Age 8	0	0	0
C:\Users\Eva's New Laptop\OneDrive\Eva Documents\WHO Covid\Morocco.PJNZ	Morocco	MAR		AIDS (AIM)	Orphan Summary	Double orphans Age 9	0	0	0
C:\Users\Eva's New Laptop\OneDrive\Eva Documents\WHO Covid\Morocco.PJNZ	Morocco	MAR		AIDS (AIM)	Orphan Summary	Double orphans Age 10	0	0	0
C:\Users\Eva's New Laptop\OneDrive\Eva Documents\WHO Covid\Morocco.PJNZ	Morocco	MAR		AIDS (AIM)	Orphan Summary	Double orphans Age 11	0	0	0
C:\Users\Eva's New Laptop\OneDrive\Eva Documents\WHO Covid\Morocco.PJNZ	Morocco	MAR		AIDS (AIM)	Orphan Summary	Double orphans Age 12	0	0	0
C:\Users\Eva's New Laptop\OneDrive\Eva Documents\WHO Covid\Morocco.PJNZ	Morocco	MAR		AIDS (AIM)	Orphan Summary	Double orphans Age 13	0	0	0
C:\Users\Eva's New Laptop\OneDrive\Eva Documents\WHO Covid\Morocco.PJNZ	Morocco	MAR		AIDS (AIM)	Orphan Summary	Double orphans Age 14	0	0	0
C:\Users\Eva's New Laptop\OneDrive\Eva Documents\WHO Covid\Morocco.PJNZ	Morocco	MAR		AIDS (AIM)	Orphan Summary	Double orphans Age 15	0	0	0
C:\Users\Eva's New Laptop\OneDrive\Eva Documents\WHO Covid\Morocco.PJNZ	Morocco	MAR		AIDS (AIM)	Orphan Summary	Double orphans Age 16	0	0	0
C:\Users\Eva's New Laptop\OneDrive\Eva Documents\WHO Covid\Morocco.PJNZ	Morocco	MAR		AIDS (AIM)	Orphan Summary	Double orphans Age 17	0	0	0
C:\Users\Eva's New Laptop\OneDrive\Eva Documents\WHO Covid\Morocco.PJNZ	Morocco	MAR		AIDS (AIM)	Orphan Summary	Population Age 0	669552	666283	663053
C:\Users\Eva's New Laptop\OneDrive\Eva Documents\WHO Covid\Morocco.PJNZ	Morocco	MAR		AIDS (AIM)	Orphan Summary	Population Age 1	671559	666423	663284
C:\Users\Eva's New Laptop\OneDrive\Eva Documents\WHO Covid\Morocco.PJNZ	Morocco	MAR		AIDS (AIM)	Orphan Summary	Population Age 2	676286	670183	665169
C:\Users\Eva's New Laptop\OneDrive\Eva Documents\WHO Covid\Morocco.PJNZ	Morocco	MAR		AIDS (AIM)	Orphan Summary	Population Age 3	683122	675182	669194
C:\Users\Eva's New Laptop\OneDrive\Eva Documents\WHO Covid\Morocco.PJNZ	Morocco	MAR		AIDS (AIM)	Orphan Summary	Population Age 4	689018	682161	674335
C:\Users\Eva's New Laptop\OneDrive\Eva Documents\WHO Covid\Morocco.PJNZ	Morocco	MAR		AIDS (AIM)	Orphan Summary	Population Age 5	691696	688244	681460
C:\Users\Eva's New Laptop\OneDrive\Eva Documents\WHO Covid\Morocco.PJNZ	Morocco	MAR		AIDS (AIM)	Orphan Summary	Population Age 6	688793	691073	687643
C:\Users\Eva's New Laptop\OneDrive\Eva Documents\WHO Covid\Morocco.PJNZ	Morocco	MAR		AIDS (AIM)	Orphan Summary	Population Age 7	680026	688254	690555
C:\Users\Eva's New Laptop\OneDrive\Eva Documents\WHO Covid\Morocco.PJNZ	Morocco	MAR		AIDS (AIM)	Orphan Summary	Population Age 8	668068	679553	687804
C:\Users\Eva's New Laptop\OneDrive\Eva Documents\WHO Covid\Morocco.PJNZ	Morocco	MAR		AIDS (AIM)	Orphan Summary	Population Age 9	654286	667660	679173
C:\Users\Eva's New Laptop\OneDrive\Eva Documents\WHO Covid\Morocco.PJNZ	Morocco	MAR		AIDS (AIM)	Orphan Summary	Population Age 10	640471	653942	667351
C:\Users\Eva's New Laptop\OneDrive\Eva Documents\WHO Covid\Morocco.PJNZ	Morocco	MAR		AIDS (AIM)	Orphan Summary	Population Age 11	628599	640169	653690
C:\Users\Eva's New Laptop\OneDrive\Eva Documents\WHO Covid\Morocco.PJNZ	Morocco	MAR		AIDS (AIM)	Orphan Summary	Population Age 12	619655	628269	639918
C:\Users\Eva's New Laptop\OneDrive\Eva Documents\WHO Covid\Morocco.PJNZ	Morocco	MAR		AIDS (AIM)	Orphan Summary	Population Age 13	612832	619187	627931
C:\Users\Eva's New Laptop\OneDrive\Eva Documents\WHO Covid\Morocco.PJNZ	Morocco	MAR		AIDS (AIM)	Orphan Summary	Population Age 14	606913	612124	618680
C:\Users\Eva's New Laptop\OneDrive\Eva Documents\WHO Covid\Morocco.PJNZ	Morocco	MAR		AIDS (AIM)	Orphan Summary	Population Age 15	601266	605909	611399
C:\Users\Eva's New Laptop\OneDrive\Eva Documents\WHO Covid\Morocco.PJNZ	Morocco	MAR		AIDS (AIM)	Orphan Summary	Population Age 16	595520	599968	604965
C:\Users\Eva's New Laptop\OneDrive\Eva Documents\WHO Covid\Morocco.PJNZ	Morocco	MAR		AIDS (AIM)	Orphan Summary	Population Age 17	590058	593948	598813
C:\Users\Eva's New Laptop\OneDrive\Eva Documents\WHO Covid\Morocco.PJNZ	Morocco	MAR		AIDS (AIM)	Total new orphans	Male+Female	0	0	0
C:\Users\Eva's New Laptop\OneDrive\Eva Documents\WHO Covid\Morocco.PJNZ	Morocco	MAR		Lives Saved Tool (LiST)	Neonatal deaths		9283	9221	9176
C:\Users\Eva's New Laptop\OneDrive\Eva Documents\WHO Covid\Morocco.PJNZ	Morocco	MAR		Lives Saved Tool (LiST)	Neonatal deaths by cause	<1 month; Neonatal - Diarrhea	40	40	40
C:\Users\Eva's New Laptop\OneDrive\Eva Documents\WHO Covid\Morocco.PJNZ	Morocco	MAR		Lives Saved Tool (LiST)	Neonatal deaths by cause	<1 month; Neonatal - Sepsis	1365	1356	1349
C:\Users\Eva's New Laptop\OneDrive\Eva Documents\WHO Covid\Morocco.PJNZ	Morocco	MAR		Lives Saved Tool (LiST)	Neonatal deaths by cause	<1 month; Neonatal - Pneumonia	498	494	492
C:\Users\Eva's New Laptop\OneDrive\Eva Documents\WHO Covid\Morocco.PJNZ	Morocco	MAR		Lives Saved Tool (LiST)	Neonatal deaths by cause	<1 month; Neonatal - Asphyxia	2007	1994	1984
C:\Users\Eva's New Laptop\OneDrive\Eva Documents\WHO Covid\Morocco.PJNZ	Morocco	MAR		Lives Saved Tool (LiST)	Neonatal deaths by cause	<1 month; Neonatal - Prematurity	3080	3060	3045
C:\Users\Eva's New Laptop\OneDrive\Eva Documents\WHO Covid\Morocco.PJNZ	Morocco	MAR		Lives Saved Tool (LiST)	Neonatal deaths by cause	<1 month; Neonatal - Tetanus	34	33	33
C:\Users\Eva's New Laptop\OneDrive\Eva Documents\WHO Covid\Morocco.PJNZ	Morocco	MAR		Lives Saved Tool (LiST)	Neonatal deaths by cause	<1 month; Neonatal - Congenital anomalies	1417	1407	1400
C:\Users\Eva's New Laptop\OneDrive\Eva Documents\WHO Covid\Morocco.PJNZ	Morocco	MAR		Lives Saved Tool (LiST)	Neonatal deaths by cause	<1 month; Neonatal - Other	843	837	833
C:\Users\Eva's New Laptop\OneDrive\Eva Documents\WHO Covid\Morocco.PJNZ	Morocco	MAR		Lives Saved Tool (LiST)	Additional neonatal lives saved	<1 month	0	0.183185	0.31285
C:\Users\Eva's New Laptop\OneDrive\Eva Documents\WHO Covid\Morocco.PJNZ	Morocco	MAR		Lives Saved Tool (LiST)	Additional neonatal lives saved by cause	<1 month; Neonatal - Diarrhea	0	0	0
C:\Users\Eva's New Laptop\OneDrive\Eva Documents\WHO Covid\Morocco.PJNZ	Morocco	MAR		Lives Saved Tool (LiST)	Additional neonatal lives saved by cause	<1 month; Neonatal - Sepsis	0	0.020423	0.034879
C:\Users\Eva's New Laptop\OneDrive\Eva Documents\WHO Covid\Morocco.PJNZ	Morocco	MAR		Lives Saved Tool (LiST)	Additional neonatal lives saved by cause	<1 month; Neonatal - Pneumonia	0	0.007448	0.012719
C:\Users\Eva's New Laptop\OneDrive\Eva Documents\WHO Covid\Morocco.PJNZ	Morocco	MAR		Lives Saved Tool (LiST)	Additional neonatal lives saved by cause	<1 month; Neonatal - Asphyxia	0	0.030036	0.051297
C:\Users\Eva's New Laptop\OneDrive\Eva Documents\WHO Covid\Morocco.PJNZ	Morocco	MAR		Lives Saved Tool (LiST)	Additional neonatal lives saved by cause	<1 month; Neonatal - Prematurity	0	0.125278	0.213954
C:\Users\Eva's New Laptop\OneDrive\Eva Documents\WHO Covid\Morocco.PJNZ	Morocco	MAR		Lives Saved Tool (LiST)	Additional neonatal lives saved by cause	<1 month; Neonatal - Tetanus	0	0	0
C:\Users\Eva's New Laptop\OneDrive\Eva Documents\WHO Covid\Morocco.PJNZ	Morocco	MAR		Lives Saved Tool (LiST)	Additional neonatal lives saved by cause	<1 month; Neonatal - Congenital anomalies	0	0	0
C:\Users\Eva's New Laptop\OneDrive\Eva Documents\WHO Covid\Morocco.PJNZ	Morocco	MAR		Lives Saved Tool (LiST)	Additional neonatal lives saved by cause	<1 month; Neonatal - Other	0	0	0
C:\Users\Eva's New Laptop\OneDrive\Eva Documents\WHO Covid\Morocco.PJNZ	Morocco	MAR		Lives Saved Tool (LiST)	Additional neonatal lives saved by intervention	<1 month; Contraceptive use	0	0	0
C:\Users\Eva's New Laptop\OneDrive\Eva Documents\WHO Covid\Morocco.PJNZ	Morocco	MAR		Lives Saved Tool (LiST)	Additional neonatal lives saved by intervention	<1 month; Folic acid fortification	0	0	0
C:\Users\Eva's New Laptop\OneDrive\Eva Documents\WHO Covid\Morocco.PJNZ	Morocco	MAR		Lives Saved Tool (LiST)	Additional neonatal lives saved by intervention	<1 month; Iron fortification	0	0	0
C:\Users\Eva's New Laptop\OneDrive\Eva Documents\WHO Covid\Morocco.PJNZ	Morocco	MAR		Lives Saved Tool (LiST)	Additional neonatal lives saved by intervention	<1 month; TT - Tetanus toxoid vaccination	0	0	0
C:\Users\Eva's New Laptop\OneDrive\Eva Documents\WHO Covid\Morocco.PJNZ	Morocco	MAR		Lives Saved Tool (LiST)	Additional neonatal lives saved by intervention	<1 month; Prevention of malaria in pregnancy	0	0	0
C:\Users\Eva's New Laptop\OneDrive\Eva Documents\WHO Covid\Morocco.PJNZ	Morocco	MAR		Lives Saved Tool (LiST)	Additional neonatal lives saved by intervention	<1 month; Syphilis detection and treatment	0	0	0
C:\Users\Eva's New Laptop\OneDrive\Eva Documents\WHO Covid\Morocco.PJNZ	Morocco	MAR		Lives Saved Tool (LiST)	Additional neonatal lives saved by intervention	<1 month; Calcium supplementation	0	0	0
C:\Users\Eva's New Laptop\OneDrive\Eva Documents\WHO Covid\Morocco.PJNZ	Morocco	MAR		Lives Saved Tool (LiST)	Additional neonatal lives saved by intervention	<1 month; Micronutrient supplementation (iron and multiple micronutrients)	0	0	0
C:\Users\Eva's New Laptop\OneDrive\Eva Documents\WHO Covid\Morocco.PJNZ	Morocco	MAR		Lives Saved Tool (LiST)	Additional neonatal lives saved by intervention	<1 month; Balanced energy supplementation	0	0	0
C:\Users\Eva's New Laptop\OneDrive\Eva Documents\WHO Covid\Morocco.PJNZ	Morocco	MAR		Lives Saved Tool (LiST)	Additional neonatal lives saved by intervention	<1 month; Hypertensive disorder case management	0	0	0
C:\Users\Eva's New Laptop\OneDrive\Eva Documents\WHO Covid\Morocco.PJNZ	Morocco	MAR		Lives Saved Tool (LiST)	Additional neonatal lives saved by intervention	<1 month; PMTCT - Prevention of mother to child transmission of HIV (including breastfeeding choices)	0	0	0
C:\Users\Eva's New Laptop\OneDrive\Eva Documents\WHO Covid\Morocco.PJNZ	Morocco	MAR		Lives Saved Tool (LiST)	Additional neonatal lives saved by intervention	<1 month; Maternal age and birth order	0	0.187023	0.319401
C:\Users\Eva's New Laptop\OneDrive\Eva Documents\WHO Covid\Morocco.PJNZ	Morocco	MAR		Lives Saved Tool (LiST)	Additional neonatal lives saved by intervention	<1 month; Birth intervals	0	-0.003837	-0.006551
C:\Users\Eva's New Laptop\OneDrive\Eva Documents\WHO Covid\Morocco.PJNZ	Morocco	MAR		Lives Saved Tool (LiST)	Additional neonatal lives saved by intervention	<1 month; Thermal protection	0	0	0
C:\Users\Eva's New Laptop\OneDrive\Eva Documents\WHO Covid\Morocco.PJNZ	Morocco	MAR		Lives Saved Tool (LiST)	Additional neonatal lives saved by intervention	<1 month; Clean cord care	0	0	0
C:\Users\Eva's New Laptop\OneDrive\Eva Documents\WHO Covid\Morocco.PJNZ	Morocco	MAR		Lives Saved Tool (LiST)	Additional neonatal lives saved by intervention	<1 month; Clean birth environment	0	0	0
C:\Users\Eva's New Laptop\OneDrive\Eva Documents\WHO Covid\Morocco.PJNZ	Morocco	MAR		Lives Saved Tool (LiST)	Additional neonatal lives saved by intervention	<1 month; Immediate drying and additional stimulation	0	0	0
C:\Users\Eva's New Laptop\OneDrive\Eva Documents\WHO Covid\Morocco.PJNZ	Morocco	MAR		Lives Saved Tool (LiST)	Additional neonatal lives saved by intervention	<1 month; Neonatal resuscitation	0	0	0
C:\Users\Eva's New Laptop\OneDrive\Eva Documents\WHO Covid\Morocco.PJNZ	Morocco	MAR		Lives Saved Tool (LiST)	Additional neonatal lives saved by intervention	<1 month; Antenatal corticosteroids for preterm labor	0	0	0
C:\Users\Eva's New Laptop\OneDrive\Eva Documents\WHO Covid\Morocco.PJNZ	Morocco	MAR		Lives Saved Tool (LiST)	Additional neonatal lives saved by intervention	<1 month; Antibiotics for preterm or prolonged PROM	0	0	0
C:\Users\Eva's New Laptop\OneDrive\Eva Documents\WHO Covid\Morocco.PJNZ	Morocco	MAR		Lives Saved Tool (LiST)	Additional neonatal lives saved by intervention	<1 month; MgSO4 for eclampsia	0	0	0
C:\Users\Eva's New Laptop\OneDrive\Eva Documents\WHO Covid\Morocco.PJNZ	Morocco	MAR		Lives Saved Tool (LiST)	Additional neonatal lives saved by intervention	<1 month; Parenteral administration of uterotonics	0	0	0
C:\Users\Eva's New Laptop\OneDrive\Eva Documents\WHO Covid\Morocco.PJNZ	Morocco	MAR		Lives Saved Tool (LiST)	Additional neonatal lives saved by intervention	<1 month; Parenteral administration of antibiotics	0	0	0
C:\Users\Eva's New Laptop\OneDrive\Eva Documents\WHO Covid\Morocco.PJNZ	Morocco	MAR		Lives Saved Tool (LiST)	Additional neonatal lives saved by intervention	<1 month; Assisted vaginal delivery	0	0	0
C:\Users\Eva's New Laptop\OneDrive\Eva Documents\WHO Covid\Morocco.PJNZ	Morocco	MAR		Lives Saved Tool (LiST)	Additional neonatal lives saved by intervention	<1 month; Cesarean delivery	0	0	0
C:\Users\Eva's New Laptop\OneDrive\Eva Documents\WHO Covid\Morocco.PJNZ	Morocco	MAR		Lives Saved Tool (LiST)	Additional neonatal lives saved by intervention	<1 month; Age-appropriate breastfeeding practices	0	0	0
C:\Users\Eva's New Laptop\OneDrive\Eva Documents\WHO Covid\Morocco.PJNZ	Morocco	MAR		Lives Saved Tool (LiST)	Additional neonatal lives saved by intervention	<1 month; Prevalence of early initiation of breastfeeding	0	0	0
C:\Users\Eva's New Laptop\OneDrive\Eva Documents\WHO Covid\Morocco.PJNZ	Morocco	MAR		Lives Saved Tool (LiST)	Additional neonatal lives saved by intervention	<1 month; Appropriate complementary feeding	0	0	0
C:\Users\Eva's New Laptop\OneDrive\Eva Documents\WHO Covid\Morocco.PJNZ	Morocco	MAR		Lives Saved Tool (LiST)	Additional neonatal lives saved by intervention	<1 month; Change in stunting prevalence	0	0	0
C:\Users\Eva's New Laptop\OneDrive\Eva Documents\WHO Covid\Morocco.PJNZ	Morocco	MAR		Lives Saved Tool (LiST)	Additional neonatal lives saved by intervention	<1 month; Vitamin A supplementation	0	0	0
C:\Users\Eva's New Laptop\OneDrive\Eva Documents\WHO Covid\Morocco.PJNZ	Morocco	MAR		Lives Saved Tool (LiST)	Additional neonatal lives saved by intervention	<1 month; Zinc supplementation	0	0	0
C:\Users\Eva's New Laptop\OneDrive\Eva Documents\WHO Covid\Morocco.PJNZ	Morocco	MAR		Lives Saved Tool (LiST)	Additional neonatal lives saved by intervention	<1 month; Basic sanitation	0	0	0
C:\Users\Eva's New Laptop\OneDrive\Eva Documents\WHO Covid\Morocco.PJNZ	Morocco	MAR		Lives Saved Tool (LiST)	Additional neonatal lives saved by intervention	<1 month; Point-of-use filtered water	0	0	0
C:\Users\Eva's New Laptop\OneDrive\Eva Documents\WHO Covid\Morocco.PJNZ	Morocco	MAR		Lives Saved Tool (LiST)	Additional neonatal lives saved by intervention	<1 month; Piped water	0	0	0
C:\Users\Eva's New Laptop\OneDrive\Eva Documents\WHO Covid\Morocco.PJNZ	Morocco	MAR		Lives Saved Tool (LiST)	Additional neonatal lives saved by intervention	<1 month; Hand washing with soap	0	0	0
C:\Users\Eva's New Laptop\OneDrive\Eva Documents\WHO Covid\Morocco.PJNZ	Morocco	MAR		Lives Saved Tool (LiST)	Additional neonatal lives saved by intervention	<1 month; Hygienic disposal of children's stools	0	0	0
C:\Users\Eva's New Laptop\OneDrive\Eva Documents\WHO Covid\Morocco.PJNZ	Morocco	MAR		Lives Saved Tool (LiST)	Additional neonatal lives saved by intervention	<1 month; ITN/IRS - Households protected from malaria	0	0	0
C:\Users\Eva's New Laptop\OneDrive\Eva Documents\WHO Covid\Morocco.PJNZ	Morocco	MAR		Lives Saved Tool (LiST)	Additional neonatal lives saved by intervention	<1 month; Complementary feeding (via reduction in stunting)	0	0	0
C:\Users\Eva's New Laptop\OneDrive\Eva Documents\WHO Covid\Morocco.PJNZ	Morocco	MAR		Lives Saved Tool (LiST)	Additional neonatal lives saved by intervention	<1 month; Complementary feeding (via reduction in wasting)	0	0	0
C:\Users\Eva's New Laptop\OneDrive\Eva Documents\WHO Covid\Morocco.PJNZ	Morocco	MAR		Lives Saved Tool (LiST)	Additional neonatal lives saved by intervention	<1 month; BCG vaccine	0	0	0
C:\Users\Eva's New Laptop\OneDrive\Eva Documents\WHO Covid\Morocco.PJNZ	Morocco	MAR		Lives Saved Tool (LiST)	Additional neonatal lives saved by intervention	<1 month; Polio vaccine	0	0	0
C:\Users\Eva's New Laptop\OneDrive\Eva Documents\WHO Covid\Morocco.PJNZ	Morocco	MAR		Lives Saved Tool (LiST)	Additional neonatal lives saved by intervention	<1 month; DPT vaccine	0	0	0
C:\Users\Eva's New Laptop\OneDrive\Eva Documents\WHO Covid\Morocco.PJNZ	Morocco	MAR		Lives Saved Tool (LiST)	Additional neonatal lives saved by intervention	<1 month; H. influenzae b vaccine	0	0	0
C:\Users\Eva's New Laptop\OneDrive\Eva Documents\WHO Covid\Morocco.PJNZ	Morocco	MAR		Lives Saved Tool (LiST)	Additional neonatal lives saved by intervention	<1 month; HepB vaccine	0	0	0
C:\Users\Eva's New Laptop\OneDrive\Eva Documents\WHO Covid\Morocco.PJNZ	Morocco	MAR		Lives Saved Tool (LiST)	Additional neonatal lives saved by intervention	<1 month; Pneumococcal vaccine	0	0	0
C:\Users\Eva's New Laptop\OneDrive\Eva Documents\WHO Covid\Morocco.PJNZ	Morocco	MAR		Lives Saved Tool (LiST)	Additional neonatal lives saved by intervention	<1 month; Rotavirus vaccine	0	0	0
C:\Users\Eva's New Laptop\OneDrive\Eva Documents\WHO Covid\Morocco.PJNZ	Morocco	MAR		Lives Saved Tool (LiST)	Additional neonatal lives saved by intervention	<1 month; Meningococcal A	0	0	0
C:\Users\Eva's New Laptop\OneDrive\Eva Documents\WHO Covid\Morocco.PJNZ	Morocco	MAR		Lives Saved Tool (LiST)	Additional neonatal lives saved by intervention	<1 month; Malaria vaccine	0	0	0
C:\Users\Eva's New Laptop\OneDrive\Eva Documents\WHO Covid\Morocco.PJNZ	Morocco	MAR		Lives Saved Tool (LiST)	Additional neonatal lives saved by intervention	<1 month; Measles vaccine	0	0	0
C:\Users\Eva's New Laptop\OneDrive\Eva Documents\WHO Covid\Morocco.PJNZ	Morocco	MAR		Lives Saved Tool (LiST)	Additional neonatal lives saved by intervention	<1 month; Diarrheal vaccine pathogen B	0	0	0
C:\Users\Eva's New Laptop\OneDrive\Eva Documents\WHO Covid\Morocco.PJNZ	Morocco	MAR		Lives Saved Tool (LiST)	Additional neonatal lives saved by intervention	<1 month; Diarrheal vaccine pathogen C	0	0	0
C:\Users\Eva's New Laptop\OneDrive\Eva Documents\WHO Covid\Morocco.PJNZ	Morocco	MAR		Lives Saved Tool (LiST)	Additional neonatal lives saved by intervention	<1 month; Vaccine D	0	0	0
C:\Users\Eva's New Laptop\OneDrive\Eva Documents\WHO Covid\Morocco.PJNZ	Morocco	MAR		Lives Saved Tool (LiST)	Additional neonatal lives saved by intervention	<1 month; Maternal sepsis case management	0	0	0
C:\Users\Eva's New Laptop\OneDrive\Eva Documents\WHO Covid\Morocco.PJNZ	Morocco	MAR		Lives Saved Tool (LiST)	Additional neonatal lives saved by intervention	<1 month; Case management of premature babies	0	0	0
C:\Users\Eva's New Laptop\OneDrive\Eva Documents\WHO Covid\Morocco.PJNZ	Morocco	MAR		Lives Saved Tool (LiST)	Additional neonatal lives saved by intervention	<1 month; Case management of neonatal sepsis/pneumonia	0	0	0
C:\Users\Eva's New Laptop\OneDrive\Eva Documents\WHO Covid\Morocco.PJNZ	Morocco	MAR		Lives Saved Tool (LiST)	Additional neonatal lives saved by intervention	<1 month; ORS - oral rehydration solution	0	0	0
C:\Users\Eva's New Laptop\OneDrive\Eva Documents\WHO Covid\Morocco.PJNZ	Morocco	MAR		Lives Saved Tool (LiST)	Additional neonatal lives saved by intervention	<1 month; Antibiotics for treatment of dysentery	0	0	0
C:\Users\Eva's New Laptop\OneDrive\Eva Documents\WHO Covid\Morocco.PJNZ	Morocco	MAR		Lives Saved Tool (LiST)	Additional neonatal lives saved by intervention	<1 month; Zinc for treatment of diarrhea	0	0	0
C:\Users\Eva's New Laptop\OneDrive\Eva Documents\WHO Covid\Morocco.PJNZ	Morocco	MAR		Lives Saved Tool (LiST)	Additional neonatal lives saved by intervention	<1 month; Oral antibiotics for pneumonia	0	0	0
C:\Users\Eva's New Laptop\OneDrive\Eva Documents\WHO Covid\Morocco.PJNZ	Morocco	MAR		Lives Saved Tool (LiST)	Additional neonatal lives saved by intervention	<1 month; Vitamin A for treatment of measles	0	0	0
C:\Users\Eva's New Laptop\OneDrive\Eva Documents\WHO Covid\Morocco.PJNZ	Morocco	MAR		Lives Saved Tool (LiST)	Additional neonatal lives saved by intervention	<1 month; ACTs- Artemisinin compounds for treatment of malaria	0	0	0
C:\Users\Eva's New Laptop\OneDrive\Eva Documents\WHO Covid\Morocco.PJNZ	Morocco	MAR		Lives Saved Tool (LiST)	Additional neonatal lives saved by intervention	<1 month; SAM - treatment for severe acute malnutrition	0	0	0
C:\Users\Eva's New Laptop\OneDrive\Eva Documents\WHO Covid\Morocco.PJNZ	Morocco	MAR		Lives Saved Tool (LiST)	Additional neonatal lives saved by intervention	<1 month; Change in wasting prevalence	0	0	0
C:\Users\Eva's New Laptop\OneDrive\Eva Documents\WHO Covid\Morocco.PJNZ	Morocco	MAR		Lives Saved Tool (LiST)	Additional neonatal lives saved by intervention	<1 month; MAM - treatment for moderate acute malnutrition	0	0	0
C:\Users\Eva's New Laptop\OneDrive\Eva Documents\WHO Covid\Morocco.PJNZ	Morocco	MAR		Lives Saved Tool (LiST)	Additional neonatal lives saved by intervention	<1 month; Cotrimoxazole	0	0	0
C:\Users\Eva's New Laptop\OneDrive\Eva Documents\WHO Covid\Morocco.PJNZ	Morocco	MAR		Lives Saved Tool (LiST)	Additional neonatal lives saved by intervention	<1 month; ART	0	0	0
C:\Users\Eva's New Laptop\OneDrive\Eva Documents\WHO Covid\Morocco.PJNZ	Morocco	MAR		Lives Saved Tool (LiST)	Additional neonatal lives saved by intervention by cause	<1 month; Neonatal - Diarrhea; Contraceptive use	0	0	0
C:\Users\Eva's New Laptop\OneDrive\Eva Documents\WHO Covid\Morocco.PJNZ	Morocco	MAR		Lives Saved Tool (LiST)	Additional neonatal lives saved by intervention by cause	<1 month; Neonatal - Diarrhea; Folic acid fortification	0	0	0
C:\Users\Eva's New Laptop\OneDrive\Eva Documents\WHO Covid\Morocco.PJNZ	Morocco	MAR		Lives Saved Tool (LiST)	Additional neonatal lives saved by intervention by cause	<1 month; Neonatal - Diarrhea; Iron fortification	0	0	0
C:\Users\Eva's New Laptop\OneDrive\Eva Documents\WHO Covid\Morocco.PJNZ	Morocco	MAR		Lives Saved Tool (LiST)	Additional neonatal lives saved by intervention by cause	<1 month; Neonatal - Diarrhea; TT - Tetanus toxoid vaccination	0	0	0
C:\Users\Eva's New Laptop\OneDrive\Eva Documents\WHO Covid\Morocco.PJNZ	Morocco	MAR		Lives Saved Tool (LiST)	Additional neonatal lives saved by intervention by cause	<1 month; Neonatal - Diarrhea; Prevention of malaria in pregnancy	0	0	0
C:\Users\Eva's New Laptop\OneDrive\Eva Documents\WHO Covid\Morocco.PJNZ	Morocco	MAR		Lives Saved Tool (LiST)	Additional neonatal lives saved by intervention by cause	<1 month; Neonatal - Diarrhea; Syphilis detection and treatment	0	0	0
C:\Users\Eva's New Laptop\OneDrive\Eva Documents\WHO Covid\Morocco.PJNZ	Morocco	MAR		Lives Saved Tool (LiST)	Additional neonatal lives saved by intervention by cause	<1 month; Neonatal - Diarrhea; Calcium supplementation	0	0	0
C:\Users\Eva's New Laptop\OneDrive\Eva Documents\WHO Covid\Morocco.PJNZ	Morocco	MAR		Lives Saved Tool (LiST)	Additional neonatal lives saved by intervention by cause	<1 month; Neonatal - Diarrhea; Micronutrient supplementation (iron and multiple micronutrients)	0	0	0
C:\Users\Eva's New Laptop\OneDrive\Eva Documents\WHO Covid\Morocco.PJNZ	Morocco	MAR		Lives Saved Tool (LiST)	Additional neonatal lives saved by intervention by cause	<1 month; Neonatal - Diarrhea; Balanced energy supplementation	0	0	0
C:\Users\Eva's New Laptop\OneDrive\Eva Documents\WHO Covid\Morocco.PJNZ	Morocco	MAR		Lives Saved Tool (LiST)	Additional neonatal lives saved by intervention by cause	<1 month; Neonatal - Diarrhea; Hypertensive disorder case management	0	0	0
C:\Users\Eva's New Laptop\OneDrive\Eva Documents\WHO Covid\Morocco.PJNZ	Morocco	MAR		Lives Saved Tool (LiST)	Additional neonatal lives saved by intervention by cause	<1 month; Neonatal - Diarrhea; PMTCT - Prevention of mother to child transmission of HIV (including breastfeeding choices)	0	0	0
C:\Users\Eva's New Laptop\OneDrive\Eva Documents\WHO Covid\Morocco.PJNZ	Morocco	MAR		Lives Saved Tool (LiST)	Additional neonatal lives saved by intervention by cause	<1 month; Neonatal - Diarrhea; Maternal age and birth order	0	0	0
C:\Users\Eva's New Laptop\OneDrive\Eva Documents\WHO Covid\Morocco.PJNZ	Morocco	MAR		Lives Saved Tool (LiST)	Additional neonatal lives saved by intervention by cause	<1 month; Neonatal - Diarrhea; Birth intervals	0	0	0
C:\Users\Eva's New Laptop\OneDrive\Eva Documents\WHO Covid\Morocco.PJNZ	Morocco	MAR		Lives Saved Tool (LiST)	Additional neonatal lives saved by intervention by cause	<1 month; Neonatal - Diarrhea; Thermal protection	0	0	0
C:\Users\Eva's New Laptop\OneDrive\Eva Documents\WHO Covid\Morocco.PJNZ	Morocco	MAR		Lives Saved Tool (LiST)	Additional neonatal lives saved by intervention by cause	<1 month; Neonatal - Diarrhea; Clean cord care	0	0	0
C:\Users\Eva's New Laptop\OneDrive\Eva Documents\WHO Covid\Morocco.PJNZ	Morocco	MAR		Lives Saved Tool (LiST)	Additional neonatal lives saved by intervention by cause	<1 month; Neonatal - Diarrhea; Clean birth environment	0	0	0
C:\Users\Eva's New Laptop\OneDrive\Eva Documents\WHO Covid\Morocco.PJNZ	Morocco	MAR		Lives Saved Tool (LiST)	Additional neonatal lives saved by intervention by cause	<1 month; Neonatal - Diarrhea; Immediate drying and additional stimulation	0	0	0
C:\Users\Eva's New Laptop\OneDrive\Eva Documents\WHO Covid\Morocco.PJNZ	Morocco	MAR		Lives Saved Tool (LiST)	Additional neonatal lives saved by intervention by cause	<1 month; Neonatal - Diarrhea; Neonatal resuscitation	0	0	0
C:\Users\Eva's New Laptop\OneDrive\Eva Documents\WHO Covid\Morocco.PJNZ	Morocco	MAR		Lives Saved Tool (LiST)	Additional neonatal lives saved by intervention by cause	<1 month; Neonatal - Diarrhea; Antenatal corticosteroids for preterm labor	0	0	0
C:\Users\Eva's New Laptop\OneDrive\Eva Documents\WHO Covid\Morocco.PJNZ	Morocco	MAR		Lives Saved Tool (LiST)	Additional neonatal lives saved by intervention by cause	<1 month; Neonatal - Diarrhea; Antibiotics for preterm or prolonged PROM	0	0	0
C:\Users\Eva's New Laptop\OneDrive\Eva Documents\WHO Covid\Morocco.PJNZ	Morocco	MAR		Lives Saved Tool (LiST)	Additional neonatal lives saved by intervention by cause	<1 month; Neonatal - Diarrhea; MgSO4 for eclampsia	0	0	0
C:\Users\Eva's New Laptop\OneDrive\Eva Documents\WHO Covid\Morocco.PJNZ	Morocco	MAR		Lives Saved Tool (LiST)	Additional neonatal lives saved by intervention by cause	<1 month; Neonatal - Diarrhea; Parenteral administration of uterotonics	0	0	0
C:\Users\Eva's New Laptop\OneDrive\Eva Documents\WHO Covid\Morocco.PJNZ	Morocco	MAR		Lives Saved Tool (LiST)	Additional neonatal lives saved by intervention by cause	<1 month; Neonatal - Diarrhea; Parenteral administration of antibiotics	0	0	0
C:\Users\Eva's New Laptop\OneDrive\Eva Documents\WHO Covid\Morocco.PJNZ	Morocco	MAR		Lives Saved Tool (LiST)	Additional neonatal lives saved by intervention by cause	<1 month; Neonatal - Diarrhea; Assisted vaginal delivery	0	0	0
C:\Users\Eva's New Laptop\OneDrive\Eva Documents\WHO Covid\Morocco.PJNZ	Morocco	MAR		Lives Saved Tool (LiST)	Additional neonatal lives saved by intervention by cause	<1 month; Neonatal - Diarrhea; Cesarean delivery	0	0	0
C:\Users\Eva's New Laptop\OneDrive\Eva Documents\WHO Covid\Morocco.PJNZ	Morocco	MAR		Lives Saved Tool (LiST)	Additional neonatal lives saved by intervention by cause	<1 month; Neonatal - Diarrhea; Age-appropriate breastfeeding practices	0	0	0
C:\Users\Eva's New Laptop\OneDrive\Eva Documents\WHO Covid\Morocco.PJNZ	Morocco	MAR		Lives Saved Tool (LiST)	Additional neonatal lives saved by intervention by cause	<1 month; Neonatal - Diarrhea; Prevalence of early initiation of breastfeeding	0	0	0
C:\Users\Eva's New Laptop\OneDrive\Eva Documents\WHO Covid\Morocco.PJNZ	Morocco	MAR		Lives Saved Tool (LiST)	Additional neonatal lives saved by intervention by cause	<1 month; Neonatal - Diarrhea; Appropriate complementary feeding	0	0	0
C:\Users\Eva's New Laptop\OneDrive\Eva Documents\WHO Covid\Morocco.PJNZ	Morocco	MAR		Lives Saved Tool (LiST)	Additional neonatal lives saved by intervention by cause	<1 month; Neonatal - Diarrhea; Change in stunting prevalence	0	0	0
C:\Users\Eva's New Laptop\OneDrive\Eva Documents\WHO Covid\Morocco.PJNZ	Morocco	MAR		Lives Saved Tool (LiST)	Additional neonatal lives saved by intervention by cause	<1 month; Neonatal - Diarrhea; Vitamin A supplementation	0	0	0
C:\Users\Eva's New Laptop\OneDrive\Eva Documents\WHO Covid\Morocco.PJNZ	Morocco	MAR		Lives Saved Tool (LiST)	Additional neonatal lives saved by intervention by cause	<1 month; Neonatal - Diarrhea; Zinc supplementation	0	0	0
C:\Users\Eva's New Laptop\OneDrive\Eva Documents\WHO Covid\Morocco.PJNZ	Morocco	MAR		Lives Saved Tool (LiST)	Additional neonatal lives saved by intervention by cause	<1 month; Neonatal - Diarrhea; Basic sanitation	0	0	0
C:\Users\Eva's New Laptop\OneDrive\Eva Documents\WHO Covid\Morocco.PJNZ	Morocco	MAR		Lives Saved Tool (LiST)	Additional neonatal lives saved by intervention by cause	<1 month; Neonatal - Diarrhea; Point-of-use filtered water	0	0	0
C:\Users\Eva's New Laptop\OneDrive\Eva Documents\WHO Covid\Morocco.PJNZ	Morocco	MAR		Lives Saved Tool (LiST)	Additional neonatal lives saved by intervention by cause	<1 month; Neonatal - Diarrhea; Piped water	0	0	0
C:\Users\Eva's New Laptop\OneDrive\Eva Documents\WHO Covid\Morocco.PJNZ	Morocco	MAR		Lives Saved Tool (LiST)	Additional neonatal lives saved by intervention by cause	<1 month; Neonatal - Diarrhea; Hand washing with soap	0	0	0
C:\Users\Eva's New Laptop\OneDrive\Eva Documents\WHO Covid\Morocco.PJNZ	Morocco	MAR		Lives Saved Tool (LiST)	Additional neonatal lives saved by intervention by cause	<1 month; Neonatal - Diarrhea; Hygienic disposal of children's stools	0	0	0
C:\Users\Eva's New Laptop\OneDrive\Eva Documents\WHO Covid\Morocco.PJNZ	Morocco	MAR		Lives Saved Tool (LiST)	Additional neonatal lives saved by intervention by cause	<1 month; Neonatal - Diarrhea; ITN/IRS - Households protected from malaria	0	0	0
C:\Users\Eva's New Laptop\OneDrive\Eva Documents\WHO Covid\Morocco.PJNZ	Morocco	MAR		Lives Saved Tool (LiST)	Additional neonatal lives saved by intervention by cause	<1 month; Neonatal - Diarrhea; Complementary feeding (via reduction in stunting)	0	0	0
C:\Users\Eva's New Laptop\OneDrive\Eva Documents\WHO Covid\Morocco.PJNZ	Morocco	MAR		Lives Saved Tool (LiST)	Additional neonatal lives saved by intervention by cause	<1 month; Neonatal - Diarrhea; Complementary feeding (via reduction in wasting)	0	0	0
C:\Users\Eva's New Laptop\OneDrive\Eva Documents\WHO Covid\Morocco.PJNZ	Morocco	MAR		Lives Saved Tool (LiST)	Additional neonatal lives saved by intervention by cause	<1 month; Neonatal - Diarrhea; BCG vaccine	0	0	0
C:\Users\Eva's New Laptop\OneDrive\Eva Documents\WHO Covid\Morocco.PJNZ	Morocco	MAR		Lives Saved Tool (LiST)	Additional neonatal lives saved by intervention by cause	<1 month; Neonatal - Diarrhea; Polio vaccine	0	0	0
C:\Users\Eva's New Laptop\OneDrive\Eva Documents\WHO Covid\Morocco.PJNZ	Morocco	MAR		Lives Saved Tool (LiST)	Additional neonatal lives saved by intervention by cause	<1 month; Neonatal - Diarrhea; DPT vaccine	0	0	0
C:\Users\Eva's New Laptop\OneDrive\Eva Documents\WHO Covid\Morocco.PJNZ	Morocco	MAR		Lives Saved Tool (LiST)	Additional neonatal lives saved by intervention by cause	<1 month; Neonatal - Diarrhea; H. influenzae b vaccine	0	0	0
C:\Users\Eva's New Laptop\OneDrive\Eva Documents\WHO Covid\Morocco.PJNZ	Morocco	MAR		Lives Saved Tool (LiST)	Additional neonatal lives saved by intervention by cause	<1 month; Neonatal - Diarrhea; HepB vaccine	0	0	0
C:\Users\Eva's New Laptop\OneDrive\Eva Documents\WHO Covid\Morocco.PJNZ	Morocco	MAR		Lives Saved Tool (LiST)	Additional neonatal lives saved by intervention by cause	<1 month; Neonatal - Diarrhea; Pneumococcal vaccine	0	0	0
C:\Users\Eva's New Laptop\OneDrive\Eva Documents\WHO Covid\Morocco.PJNZ	Morocco	MAR		Lives Saved Tool (LiST)	Additional neonatal lives saved by intervention by cause	<1 month; Neonatal - Diarrhea; Rotavirus vaccine	0	0	0
C:\Users\Eva's New Laptop\OneDrive\Eva Documents\WHO Covid\Morocco.PJNZ	Morocco	MAR		Lives Saved Tool (LiST)	Additional neonatal lives saved by intervention by cause	<1 month; Neonatal - Diarrhea; Meningococcal A	0	0	0
C:\Users\Eva's New Laptop\OneDrive\Eva Documents\WHO Covid\Morocco.PJNZ	Morocco	MAR		Lives Saved Tool (LiST)	Additional neonatal lives saved by intervention by cause	<1 month; Neonatal - Diarrhea; Malaria vaccine	0	0	0
C:\Users\Eva's New Laptop\OneDrive\Eva Documents\WHO Covid\Morocco.PJNZ	Morocco	MAR		Lives Saved Tool (LiST)	Additional neonatal lives saved by intervention by cause	<1 month; Neonatal - Diarrhea; Measles vaccine	0	0	0
C:\Users\Eva's New Laptop\OneDrive\Eva Documents\WHO Covid\Morocco.PJNZ	Morocco	MAR		Lives Saved Tool (LiST)	Additional neonatal lives saved by intervention by cause	<1 month; Neonatal - Diarrhea; Diarrheal vaccine pathogen B	0	0	0
C:\Users\Eva's New Laptop\OneDrive\Eva Documents\WHO Covid\Morocco.PJNZ	Morocco	MAR		Lives Saved Tool (LiST)	Additional neonatal lives saved by intervention by cause	<1 month; Neonatal - Diarrhea; Diarrheal vaccine pathogen C	0	0	0
C:\Users\Eva's New Laptop\OneDrive\Eva Documents\WHO Covid\Morocco.PJNZ	Morocco	MAR		Lives Saved Tool (LiST)	Additional neonatal lives saved by intervention by cause	<1 month; Neonatal - Diarrhea; Vaccine D	0	0	0
C:\Users\Eva's New Laptop\OneDrive\Eva Documents\WHO Covid\Morocco.PJNZ	Morocco	MAR		Lives Saved Tool (LiST)	Additional neonatal lives saved by intervention by cause	<1 month; Neonatal - Diarrhea; Maternal sepsis case management	0	0	0
C:\Users\Eva's New Laptop\OneDrive\Eva Documents\WHO Covid\Morocco.PJNZ	Morocco	MAR		Lives Saved Tool (LiST)	Additional neonatal lives saved by intervention by cause	<1 month; Neonatal - Diarrhea; Case management of premature babies	0	0	0
C:\Users\Eva's New Laptop\OneDrive\Eva Documents\WHO Covid\Morocco.PJNZ	Morocco	MAR		Lives Saved Tool (LiST)	Additional neonatal lives saved by intervention by cause	<1 month; Neonatal - Diarrhea; Case management of neonatal sepsis/pneumonia	0	0	0
C:\Users\Eva's New Laptop\OneDrive\Eva Documents\WHO Covid\Morocco.PJNZ	Morocco	MAR		Lives Saved Tool (LiST)	Additional neonatal lives saved by intervention by cause	<1 month; Neonatal - Diarrhea; ORS - oral rehydration solution	0	0	0
C:\Users\Eva's New Laptop\OneDrive\Eva Documents\WHO Covid\Morocco.PJNZ	Morocco	MAR		Lives Saved Tool (LiST)	Additional neonatal lives saved by intervention by cause	<1 month; Neonatal - Diarrhea; Antibiotics for treatment of dysentery	0	0	0
C:\Users\Eva's New Laptop\OneDrive\Eva Documents\WHO Covid\Morocco.PJNZ	Morocco	MAR		Lives Saved Tool (LiST)	Additional neonatal lives saved by intervention by cause	<1 month; Neonatal - Diarrhea; Zinc for treatment of diarrhea	0	0	0
C:\Users\Eva's New Laptop\OneDrive\Eva Documents\WHO Covid\Morocco.PJNZ	Morocco	MAR		Lives Saved Tool (LiST)	Additional neonatal lives saved by intervention by cause	<1 month; Neonatal - Diarrhea; Oral antibiotics for pneumonia	0	0	0
C:\Users\Eva's New Laptop\OneDrive\Eva Documents\WHO Covid\Morocco.PJNZ	Morocco	MAR		Lives Saved Tool (LiST)	Additional neonatal lives saved by intervention by cause	<1 month; Neonatal - Diarrhea; Vitamin A for treatment of measles	0	0	0
C:\Users\Eva's New Laptop\OneDrive\Eva Documents\WHO Covid\Morocco.PJNZ	Morocco	MAR		Lives Saved Tool (LiST)	Additional neonatal lives saved by intervention by cause	<1 month; Neonatal - Diarrhea; ACTs- Artemisinin compounds for treatment of malaria	0	0	0
C:\Users\Eva's New Laptop\OneDrive\Eva Documents\WHO Covid\Morocco.PJNZ	Morocco	MAR		Lives Saved Tool (LiST)	Additional neonatal lives saved by intervention by cause	<1 month; Neonatal - Diarrhea; SAM - treatment for severe acute malnutrition	0	0	0
C:\Users\Eva's New Laptop\OneDrive\Eva Documents\WHO Covid\Morocco.PJNZ	Morocco	MAR		Lives Saved Tool (LiST)	Additional neonatal lives saved by intervention by cause	<1 month; Neonatal - Diarrhea; Change in wasting prevalence	0	0	0
C:\Users\Eva's New Laptop\OneDrive\Eva Documents\WHO Covid\Morocco.PJNZ	Morocco	MAR		Lives Saved Tool (LiST)	Additional neonatal lives saved by intervention by cause	<1 month; Neonatal - Diarrhea; MAM - treatment for moderate acute malnutrition	0	0	0
C:\Users\Eva's New Laptop\OneDrive\Eva Documents\WHO Covid\Morocco.PJNZ	Morocco	MAR		Lives Saved Tool (LiST)	Additional neonatal lives saved by intervention by cause	<1 month; Neonatal - Diarrhea; Cotrimoxazole	0	0	0
C:\Users\Eva's New Laptop\OneDrive\Eva Documents\WHO Covid\Morocco.PJNZ	Morocco	MAR		Lives Saved Tool (LiST)	Additional neonatal lives saved by intervention by cause	<1 month; Neonatal - Diarrhea; ART	0	0	0
C:\Users\Eva's New Laptop\OneDrive\Eva Documents\WHO Covid\Morocco.PJNZ	Morocco	MAR		Lives Saved Tool (LiST)	Additional neonatal lives saved by intervention by cause	<1 month; Neonatal - Sepsis; Contraceptive use	0	0	0
C:\Users\Eva's New Laptop\OneDrive\Eva Documents\WHO Covid\Morocco.PJNZ	Morocco	MAR		Lives Saved Tool (LiST)	Additional neonatal lives saved by intervention by cause	<1 month; Neonatal - Sepsis; Folic acid fortification	0	0	0
C:\Users\Eva's New Laptop\OneDrive\Eva Documents\WHO Covid\Morocco.PJNZ	Morocco	MAR		Lives Saved Tool (LiST)	Additional neonatal lives saved by intervention by cause	<1 month; Neonatal - Sepsis; Iron fortification	0	0	0
C:\Users\Eva's New Laptop\OneDrive\Eva Documents\WHO Covid\Morocco.PJNZ	Morocco	MAR		Lives Saved Tool (LiST)	Additional neonatal lives saved by intervention by cause	<1 month; Neonatal - Sepsis; TT - Tetanus toxoid vaccination	0	0	0
C:\Users\Eva's New Laptop\OneDrive\Eva Documents\WHO Covid\Morocco.PJNZ	Morocco	MAR		Lives Saved Tool (LiST)	Additional neonatal lives saved by intervention by cause	<1 month; Neonatal - Sepsis; Prevention of malaria in pregnancy	0	0	0
C:\Users\Eva's New Laptop\OneDrive\Eva Documents\WHO Covid\Morocco.PJNZ	Morocco	MAR		Lives Saved Tool (LiST)	Additional neonatal lives saved by intervention by cause	<1 month; Neonatal - Sepsis; Syphilis detection and treatment	0	0	0
C:\Users\Eva's New Laptop\OneDrive\Eva Documents\WHO Covid\Morocco.PJNZ	Morocco	MAR		Lives Saved Tool (LiST)	Additional neonatal lives saved by intervention by cause	<1 month; Neonatal - Sepsis; Calcium supplementation	0	0	0
C:\Users\Eva's New Laptop\OneDrive\Eva Documents\WHO Covid\Morocco.PJNZ	Morocco	MAR		Lives Saved Tool (LiST)	Additional neonatal lives saved by intervention by cause	<1 month; Neonatal - Sepsis; Micronutrient supplementation (iron and multiple micronutrients)	0	0	0
C:\Users\Eva's New Laptop\OneDrive\Eva Documents\WHO Covid\Morocco.PJNZ	Morocco	MAR		Lives Saved Tool (LiST)	Additional neonatal lives saved by intervention by cause	<1 month; Neonatal - Sepsis; Balanced energy supplementation	0	0	0
C:\Users\Eva's New Laptop\OneDrive\Eva Documents\WHO Covid\Morocco.PJNZ	Morocco	MAR		Lives Saved Tool (LiST)	Additional neonatal lives saved by intervention by cause	<1 month; Neonatal - Sepsis; Hypertensive disorder case management	0	0	0
C:\Users\Eva's New Laptop\OneDrive\Eva Documents\WHO Covid\Morocco.PJNZ	Morocco	MAR		Lives Saved Tool (LiST)	Additional neonatal lives saved by intervention by cause	<1 month; Neonatal - Sepsis; PMTCT - Prevention of mother to child transmission of HIV (including breastfeeding choices)	0	0	0
C:\Users\Eva's New Laptop\OneDrive\Eva Documents\WHO Covid\Morocco.PJNZ	Morocco	MAR		Lives Saved Tool (LiST)	Additional neonatal lives saved by intervention by cause	<1 month; Neonatal - Sepsis; Maternal age and birth order	0	0.020777	0.035483
C:\Users\Eva's New Laptop\OneDrive\Eva Documents\WHO Covid\Morocco.PJNZ	Morocco	MAR		Lives Saved Tool (LiST)	Additional neonatal lives saved by intervention by cause	<1 month; Neonatal - Sepsis; Birth intervals	0	-0.000354	-0.000604
C:\Users\Eva's New Laptop\OneDrive\Eva Documents\WHO Covid\Morocco.PJNZ	Morocco	MAR		Lives Saved Tool (LiST)	Additional neonatal lives saved by intervention by cause	<1 month; Neonatal - Sepsis; Thermal protection	0	0	0
C:\Users\Eva's New Laptop\OneDrive\Eva Documents\WHO Covid\Morocco.PJNZ	Morocco	MAR		Lives Saved Tool (LiST)	Additional neonatal lives saved by intervention by cause	<1 month; Neonatal - Sepsis; Clean cord care	0	0	0
C:\Users\Eva's New Laptop\OneDrive\Eva Documents\WHO Covid\Morocco.PJNZ	Morocco	MAR		Lives Saved Tool (LiST)	Additional neonatal lives saved by intervention by cause	<1 month; Neonatal - Sepsis; Clean birth environment	0	0	0
C:\Users\Eva's New Laptop\OneDrive\Eva Documents\WHO Covid\Morocco.PJNZ	Morocco	MAR		Lives Saved Tool (LiST)	Additional neonatal lives saved by intervention by cause	<1 month; Neonatal - Sepsis; Immediate drying and additional stimulation	0	0	0
C:\Users\Eva's New Laptop\OneDrive\Eva Documents\WHO Covid\Morocco.PJNZ	Morocco	MAR		Lives Saved Tool (LiST)	Additional neonatal lives saved by intervention by cause	<1 month; Neonatal - Sepsis; Neonatal resuscitation	0	0	0
C:\Users\Eva's New Laptop\OneDrive\Eva Documents\WHO Covid\Morocco.PJNZ	Morocco	MAR		Lives Saved Tool (LiST)	Additional neonatal lives saved by intervention by cause	<1 month; Neonatal - Sepsis; Antenatal corticosteroids for preterm labor	0	0	0
C:\Users\Eva's New Laptop\OneDrive\Eva Documents\WHO Covid\Morocco.PJNZ	Morocco	MAR		Lives Saved Tool (LiST)	Additional neonatal lives saved by intervention by cause	<1 month; Neonatal - Sepsis; Antibiotics for preterm or prolonged PROM	0	0	0
C:\Users\Eva's New Laptop\OneDrive\Eva Documents\WHO Covid\Morocco.PJNZ	Morocco	MAR		Lives Saved Tool (LiST)	Additional neonatal lives saved by intervention by cause	<1 month; Neonatal - Sepsis; MgSO4 for eclampsia	0	0	0
C:\Users\Eva's New Laptop\OneDrive\Eva Documents\WHO Covid\Morocco.PJNZ	Morocco	MAR		Lives Saved Tool (LiST)	Additional neonatal lives saved by intervention by cause	<1 month; Neonatal - Sepsis; Parenteral administration of uterotonics	0	0	0
C:\Users\Eva's New Laptop\OneDrive\Eva Documents\WHO Covid\Morocco.PJNZ	Morocco	MAR		Lives Saved Tool (LiST)	Additional neonatal lives saved by intervention by cause	<1 month; Neonatal - Sepsis; Parenteral administration of antibiotics	0	0	0
C:\Users\Eva's New Laptop\OneDrive\Eva Documents\WHO Covid\Morocco.PJNZ	Morocco	MAR		Lives Saved Tool (LiST)	Additional neonatal lives saved by intervention by cause	<1 month; Neonatal - Sepsis; Assisted vaginal delivery	0	0	0
C:\Users\Eva's New Laptop\OneDrive\Eva Documents\WHO Covid\Morocco.PJNZ	Morocco	MAR		Lives Saved Tool (LiST)	Additional neonatal lives saved by intervention by cause	<1 month; Neonatal - Sepsis; Cesarean delivery	0	0	0
C:\Users\Eva's New Laptop\OneDrive\Eva Documents\WHO Covid\Morocco.PJNZ	Morocco	MAR		Lives Saved Tool (LiST)	Additional neonatal lives saved by intervention by cause	<1 month; Neonatal - Sepsis; Age-appropriate breastfeeding practices	0	0	0
C:\Users\Eva's New Laptop\OneDrive\Eva Documents\WHO Covid\Morocco.PJNZ	Morocco	MAR		Lives Saved Tool (LiST)	Additional neonatal lives saved by intervention by cause	<1 month; Neonatal - Sepsis; Prevalence of early initiation of breastfeeding	0	0	0
C:\Users\Eva's New Laptop\OneDrive\Eva Documents\WHO Covid\Morocco.PJNZ	Morocco	MAR		Lives Saved Tool (LiST)	Additional neonatal lives saved by intervention by cause	<1 month; Neonatal - Sepsis; Appropriate complementary feeding	0	0	0
C:\Users\Eva's New Laptop\OneDrive\Eva Documents\WHO Covid\Morocco.PJNZ	Morocco	MAR		Lives Saved Tool (LiST)	Additional neonatal lives saved by intervention by cause	<1 month; Neonatal - Sepsis; Change in stunting prevalence	0	0	0
C:\Users\Eva's New Laptop\OneDrive\Eva Documents\WHO Covid\Morocco.PJNZ	Morocco	MAR		Lives Saved Tool (LiST)	Additional neonatal lives saved by intervention by cause	<1 month; Neonatal - Sepsis; Vitamin A supplementation	0	0	0
C:\Users\Eva's New Laptop\OneDrive\Eva Documents\WHO Covid\Morocco.PJNZ	Morocco	MAR		Lives Saved Tool (LiST)	Additional neonatal lives saved by intervention by cause	<1 month; Neonatal - Sepsis; Zinc supplementation	0	0	0
C:\Users\Eva's New Laptop\OneDrive\Eva Documents\WHO Covid\Morocco.PJNZ	Morocco	MAR		Lives Saved Tool (LiST)	Additional neonatal lives saved by intervention by cause	<1 month; Neonatal - Sepsis; Basic sanitation	0	0	0
C:\Users\Eva's New Laptop\OneDrive\Eva Documents\WHO Covid\Morocco.PJNZ	Morocco	MAR		Lives Saved Tool (LiST)	Additional neonatal lives saved by intervention by cause	<1 month; Neonatal - Sepsis; Point-of-use filtered water	0	0	0
C:\Users\Eva's New Laptop\OneDrive\Eva Documents\WHO Covid\Morocco.PJNZ	Morocco	MAR		Lives Saved Tool (LiST)	Additional neonatal lives saved by intervention by cause	<1 month; Neonatal - Sepsis; Piped water	0	0	0
C:\Users\Eva's New Laptop\OneDrive\Eva Documents\WHO Covid\Morocco.PJNZ	Morocco	MAR		Lives Saved Tool (LiST)	Additional neonatal lives saved by intervention by cause	<1 month; Neonatal - Sepsis; Hand washing with soap	0	0	0
C:\Users\Eva's New Laptop\OneDrive\Eva Documents\WHO Covid\Morocco.PJNZ	Morocco	MAR		Lives Saved Tool (LiST)	Additional neonatal lives saved by intervention by cause	<1 month; Neonatal - Sepsis; Hygienic disposal of children's stools	0	0	0
C:\Users\Eva's New Laptop\OneDrive\Eva Documents\WHO Covid\Morocco.PJNZ	Morocco	MAR		Lives Saved Tool (LiST)	Additional neonatal lives saved by intervention by cause	<1 month; Neonatal - Sepsis; ITN/IRS - Households protected from malaria	0	0	0
C:\Users\Eva's New Laptop\OneDrive\Eva Documents\WHO Covid\Morocco.PJNZ	Morocco	MAR		Lives Saved Tool (LiST)	Additional neonatal lives saved by intervention by cause	<1 month; Neonatal - Sepsis; Complementary feeding (via reduction in stunting)	0	0	0
C:\Users\Eva's New Laptop\OneDrive\Eva Documents\WHO Covid\Morocco.PJNZ	Morocco	MAR		Lives Saved Tool (LiST)	Additional neonatal lives saved by intervention by cause	<1 month; Neonatal - Sepsis; Complementary feeding (via reduction in wasting)	0	0	0
C:\Users\Eva's New Laptop\OneDrive\Eva Documents\WHO Covid\Morocco.PJNZ	Morocco	MAR		Lives Saved Tool (LiST)	Additional neonatal lives saved by intervention by cause	<1 month; Neonatal - Sepsis; BCG vaccine	0	0	0
C:\Users\Eva's New Laptop\OneDrive\Eva Documents\WHO Covid\Morocco.PJNZ	Morocco	MAR		Lives Saved Tool (LiST)	Additional neonatal lives saved by intervention by cause	<1 month; Neonatal - Sepsis; Polio vaccine	0	0	0
C:\Users\Eva's New Laptop\OneDrive\Eva Documents\WHO Covid\Morocco.PJNZ	Morocco	MAR		Lives Saved Tool (LiST)	Additional neonatal lives saved by intervention by cause	<1 month; Neonatal - Sepsis; DPT vaccine	0	0	0
C:\Users\Eva's New Laptop\OneDrive\Eva Documents\WHO Covid\Morocco.PJNZ	Morocco	MAR		Lives Saved Tool (LiST)	Additional neonatal lives saved by intervention by cause	<1 month; Neonatal - Sepsis; H. influenzae b vaccine	0	0	0
C:\Users\Eva's New Laptop\OneDrive\Eva Documents\WHO Covid\Morocco.PJNZ	Morocco	MAR		Lives Saved Tool (LiST)	Additional neonatal lives saved by intervention by cause	<1 month; Neonatal - Sepsis; HepB vaccine	0	0	0
C:\Users\Eva's New Laptop\OneDrive\Eva Documents\WHO Covid\Morocco.PJNZ	Morocco	MAR		Lives Saved Tool (LiST)	Additional neonatal lives saved by intervention by cause	<1 month; Neonatal - Sepsis; Pneumococcal vaccine	0	0	0
C:\Users\Eva's New Laptop\OneDrive\Eva Documents\WHO Covid\Morocco.PJNZ	Morocco	MAR		Lives Saved Tool (LiST)	Additional neonatal lives saved by intervention by cause	<1 month; Neonatal - Sepsis; Rotavirus vaccine	0	0	0
C:\Users\Eva's New Laptop\OneDrive\Eva Documents\WHO Covid\Morocco.PJNZ	Morocco	MAR		Lives Saved Tool (LiST)	Additional neonatal lives saved by intervention by cause	<1 month; Neonatal - Sepsis; Meningococcal A	0	0	0
C:\Users\Eva's New Laptop\OneDrive\Eva Documents\WHO Covid\Morocco.PJNZ	Morocco	MAR		Lives Saved Tool (LiST)	Additional neonatal lives saved by intervention by cause	<1 month; Neonatal - Sepsis; Malaria vaccine	0	0	0
C:\Users\Eva's New Laptop\OneDrive\Eva Documents\WHO Covid\Morocco.PJNZ	Morocco	MAR		Lives Saved Tool (LiST)	Additional neonatal lives saved by intervention by cause	<1 month; Neonatal - Sepsis; Measles vaccine	0	0	0
C:\Users\Eva's New Laptop\OneDrive\Eva Documents\WHO Covid\Morocco.PJNZ	Morocco	MAR		Lives Saved Tool (LiST)	Additional neonatal lives saved by intervention by cause	<1 month; Neonatal - Sepsis; Diarrheal vaccine pathogen B	0	0	0
C:\Users\Eva's New Laptop\OneDrive\Eva Documents\WHO Covid\Morocco.PJNZ	Morocco	MAR		Lives Saved Tool (LiST)	Additional neonatal lives saved by intervention by cause	<1 month; Neonatal - Sepsis; Diarrheal vaccine pathogen C	0	0	0
C:\Users\Eva's New Laptop\OneDrive\Eva Documents\WHO Covid\Morocco.PJNZ	Morocco	MAR		Lives Saved Tool (LiST)	Additional neonatal lives saved by intervention by cause	<1 month; Neonatal - Sepsis; Vaccine D	0	0	0
C:\Users\Eva's New Laptop\OneDrive\Eva Documents\WHO Covid\Morocco.PJNZ	Morocco	MAR		Lives Saved Tool (LiST)	Additional neonatal lives saved by intervention by cause	<1 month; Neonatal - Sepsis; Maternal sepsis case management	0	0	0
C:\Users\Eva's New Laptop\OneDrive\Eva Documents\WHO Covid\Morocco.PJNZ	Morocco	MAR		Lives Saved Tool (LiST)	Additional neonatal lives saved by intervention by cause	<1 month; Neonatal - Sepsis; Case management of premature babies	0	0	0
C:\Users\Eva's New Laptop\OneDrive\Eva Documents\WHO Covid\Morocco.PJNZ	Morocco	MAR		Lives Saved Tool (LiST)	Additional neonatal lives saved by intervention by cause	<1 month; Neonatal - Sepsis; Case management of neonatal sepsis/pneumonia	0	0	0
C:\Users\Eva's New Laptop\OneDrive\Eva Documents\WHO Covid\Morocco.PJNZ	Morocco	MAR		Lives Saved Tool (LiST)	Additional neonatal lives saved by intervention by cause	<1 month; Neonatal - Sepsis; ORS - oral rehydration solution	0	0	0
C:\Users\Eva's New Laptop\OneDrive\Eva Documents\WHO Covid\Morocco.PJNZ	Morocco	MAR		Lives Saved Tool (LiST)	Additional neonatal lives saved by intervention by cause	<1 month; Neonatal - Sepsis; Antibiotics for treatment of dysentery	0	0	0
C:\Users\Eva's New Laptop\OneDrive\Eva Documents\WHO Covid\Morocco.PJNZ	Morocco	MAR		Lives Saved Tool (LiST)	Additional neonatal lives saved by intervention by cause	<1 month; Neonatal - Sepsis; Zinc for treatment of diarrhea	0	0	0
C:\Users\Eva's New Laptop\OneDrive\Eva Documents\WHO Covid\Morocco.PJNZ	Morocco	MAR		Lives Saved Tool (LiST)	Additional neonatal lives saved by intervention by cause	<1 month; Neonatal - Sepsis; Oral antibiotics for pneumonia	0	0	0
C:\Users\Eva's New Laptop\OneDrive\Eva Documents\WHO Covid\Morocco.PJNZ	Morocco	MAR		Lives Saved Tool (LiST)	Additional neonatal lives saved by intervention by cause	<1 month; Neonatal - Sepsis; Vitamin A for treatment of measles	0	0	0
C:\Users\Eva's New Laptop\OneDrive\Eva Documents\WHO Covid\Morocco.PJNZ	Morocco	MAR		Lives Saved Tool (LiST)	Additional neonatal lives saved by intervention by cause	<1 month; Neonatal - Sepsis; ACTs- Artemisinin compounds for treatment of malaria	0	0	0
C:\Users\Eva's New Laptop\OneDrive\Eva Documents\WHO Covid\Morocco.PJNZ	Morocco	MAR		Lives Saved Tool (LiST)	Additional neonatal lives saved by intervention by cause	<1 month; Neonatal - Sepsis; SAM - treatment for severe acute malnutrition	0	0	0
C:\Users\Eva's New Laptop\OneDrive\Eva Documents\WHO Covid\Morocco.PJNZ	Morocco	MAR		Lives Saved Tool (LiST)	Additional neonatal lives saved by intervention by cause	<1 month; Neonatal - Sepsis; Change in wasting prevalence	0	0	0
C:\Users\Eva's New Laptop\OneDrive\Eva Documents\WHO Covid\Morocco.PJNZ	Morocco	MAR		Lives Saved Tool (LiST)	Additional neonatal lives saved by intervention by cause	<1 month; Neonatal - Sepsis; MAM - treatment for moderate acute malnutrition	0	0	0
C:\Users\Eva's New Laptop\OneDrive\Eva Documents\WHO Covid\Morocco.PJNZ	Morocco	MAR		Lives Saved Tool (LiST)	Additional neonatal lives saved by intervention by cause	<1 month; Neonatal - Sepsis; Cotrimoxazole	0	0	0
C:\Users\Eva's New Laptop\OneDrive\Eva Documents\WHO Covid\Morocco.PJNZ	Morocco	MAR		Lives Saved Tool (LiST)	Additional neonatal lives saved by intervention by cause	<1 month; Neonatal - Sepsis; ART	0	0	0
C:\Users\Eva's New Laptop\OneDrive\Eva Documents\WHO Covid\Morocco.PJNZ	Morocco	MAR		Lives Saved Tool (LiST)	Additional neonatal lives saved by intervention by cause	<1 month; Neonatal - Pneumonia; Contraceptive use	0	0	0
C:\Users\Eva's New Laptop\OneDrive\Eva Documents\WHO Covid\Morocco.PJNZ	Morocco	MAR		Lives Saved Tool (LiST)	Additional neonatal lives saved by intervention by cause	<1 month; Neonatal - Pneumonia; Folic acid fortification	0	0	0
C:\Users\Eva's New Laptop\OneDrive\Eva Documents\WHO Covid\Morocco.PJNZ	Morocco	MAR		Lives Saved Tool (LiST)	Additional neonatal lives saved by intervention by cause	<1 month; Neonatal - Pneumonia; Iron fortification	0	0	0
C:\Users\Eva's New Laptop\OneDrive\Eva Documents\WHO Covid\Morocco.PJNZ	Morocco	MAR		Lives Saved Tool (LiST)	Additional neonatal lives saved by intervention by cause	<1 month; Neonatal - Pneumonia; TT - Tetanus toxoid vaccination	0	0	0
C:\Users\Eva's New Laptop\OneDrive\Eva Documents\WHO Covid\Morocco.PJNZ	Morocco	MAR		Lives Saved Tool (LiST)	Additional neonatal lives saved by intervention by cause	<1 month; Neonatal - Pneumonia; Prevention of malaria in pregnancy	0	0	0
C:\Users\Eva's New Laptop\OneDrive\Eva Documents\WHO Covid\Morocco.PJNZ	Morocco	MAR		Lives Saved Tool (LiST)	Additional neonatal lives saved by intervention by cause	<1 month; Neonatal - Pneumonia; Syphilis detection and treatment	0	0	0
C:\Users\Eva's New Laptop\OneDrive\Eva Documents\WHO Covid\Morocco.PJNZ	Morocco	MAR		Lives Saved Tool (LiST)	Additional neonatal lives saved by intervention by cause	<1 month; Neonatal - Pneumonia; Calcium supplementation	0	0	0
C:\Users\Eva's New Laptop\OneDrive\Eva Documents\WHO Covid\Morocco.PJNZ	Morocco	MAR		Lives Saved Tool (LiST)	Additional neonatal lives saved by intervention by cause	<1 month; Neonatal - Pneumonia; Micronutrient supplementation (iron and multiple micronutrients)	0	0	0
C:\Users\Eva's New Laptop\OneDrive\Eva Documents\WHO Covid\Morocco.PJNZ	Morocco	MAR		Lives Saved Tool (LiST)	Additional neonatal lives saved by intervention by cause	<1 month; Neonatal - Pneumonia; Balanced energy supplementation	0	0	0
C:\Users\Eva's New Laptop\OneDrive\Eva Documents\WHO Covid\Morocco.PJNZ	Morocco	MAR		Lives Saved Tool (LiST)	Additional neonatal lives saved by intervention by cause	<1 month; Neonatal - Pneumonia; Hypertensive disorder case management	0	0	0
C:\Users\Eva's New Laptop\OneDrive\Eva Documents\WHO Covid\Morocco.PJNZ	Morocco	MAR		Lives Saved Tool (LiST)	Additional neonatal lives saved by intervention by cause	<1 month; Neonatal - Pneumonia; PMTCT - Prevention of mother to child transmission of HIV (including breastfeeding choices)	0	0	0
C:\Users\Eva's New Laptop\OneDrive\Eva Documents\WHO Covid\Morocco.PJNZ	Morocco	MAR		Lives Saved Tool (LiST)	Additional neonatal lives saved by intervention by cause	<1 month; Neonatal - Pneumonia; Maternal age and birth order	0	0.007577	0.012939
C:\Users\Eva's New Laptop\OneDrive\Eva Documents\WHO Covid\Morocco.PJNZ	Morocco	MAR		Lives Saved Tool (LiST)	Additional neonatal lives saved by intervention by cause	<1 month; Neonatal - Pneumonia; Birth intervals	0	-0.000129	-0.00022
C:\Users\Eva's New Laptop\OneDrive\Eva Documents\WHO Covid\Morocco.PJNZ	Morocco	MAR		Lives Saved Tool (LiST)	Additional neonatal lives saved by intervention by cause	<1 month; Neonatal - Pneumonia; Thermal protection	0	0	0
C:\Users\Eva's New Laptop\OneDrive\Eva Documents\WHO Covid\Morocco.PJNZ	Morocco	MAR		Lives Saved Tool (LiST)	Additional neonatal lives saved by intervention by cause	<1 month; Neonatal - Pneumonia; Clean cord care	0	0	0
C:\Users\Eva's New Laptop\OneDrive\Eva Documents\WHO Covid\Morocco.PJNZ	Morocco	MAR		Lives Saved Tool (LiST)	Additional neonatal lives saved by intervention by cause	<1 month; Neonatal - Pneumonia; Clean birth environment	0	0	0
C:\Users\Eva's New Laptop\OneDrive\Eva Documents\WHO Covid\Morocco.PJNZ	Morocco	MAR		Lives Saved Tool (LiST)	Additional neonatal lives saved by intervention by cause	<1 month; Neonatal - Pneumonia; Immediate drying and additional stimulation	0	0	0
C:\Users\Eva's New Laptop\OneDrive\Eva Documents\WHO Covid\Morocco.PJNZ	Morocco	MAR		Lives Saved Tool (LiST)	Additional neonatal lives saved by intervention by cause	<1 month; Neonatal - Pneumonia; Neonatal resuscitation	0	0	0
C:\Users\Eva's New Laptop\OneDrive\Eva Documents\WHO Covid\Morocco.PJNZ	Morocco	MAR		Lives Saved Tool (LiST)	Additional neonatal lives saved by intervention by cause	<1 month; Neonatal - Pneumonia; Antenatal corticosteroids for preterm labor	0	0	0
C:\Users\Eva's New Laptop\OneDrive\Eva Documents\WHO Covid\Morocco.PJNZ	Morocco	MAR		Lives Saved Tool (LiST)	Additional neonatal lives saved by intervention by cause	<1 month; Neonatal - Pneumonia; Antibiotics for preterm or prolonged PROM	0	0	0
C:\Users\Eva's New Laptop\OneDrive\Eva Documents\WHO Covid\Morocco.PJNZ	Morocco	MAR		Lives Saved Tool (LiST)	Additional neonatal lives saved by intervention by cause	<1 month; Neonatal - Pneumonia; MgSO4 for eclampsia	0	0	0
C:\Users\Eva's New Laptop\OneDrive\Eva Documents\WHO Covid\Morocco.PJNZ	Morocco	MAR		Lives Saved Tool (LiST)	Additional neonatal lives saved by intervention by cause	<1 month; Neonatal - Pneumonia; Parenteral administration of uterotonics	0	0	0
C:\Users\Eva's New Laptop\OneDrive\Eva Documents\WHO Covid\Morocco.PJNZ	Morocco	MAR		Lives Saved Tool (LiST)	Additional neonatal lives saved by intervention by cause	<1 month; Neonatal - Pneumonia; Parenteral administration of antibiotics	0	0	0
C:\Users\Eva's New Laptop\OneDrive\Eva Documents\WHO Covid\Morocco.PJNZ	Morocco	MAR		Lives Saved Tool (LiST)	Additional neonatal lives saved by intervention by cause	<1 month; Neonatal - Pneumonia; Assisted vaginal delivery	0	0	0
C:\Users\Eva's New Laptop\OneDrive\Eva Documents\WHO Covid\Morocco.PJNZ	Morocco	MAR		Lives Saved Tool (LiST)	Additional neonatal lives saved by intervention by cause	<1 month; Neonatal - Pneumonia; Cesarean delivery	0	0	0
C:\Users\Eva's New Laptop\OneDrive\Eva Documents\WHO Covid\Morocco.PJNZ	Morocco	MAR		Lives Saved Tool (LiST)	Additional neonatal lives saved by intervention by cause	<1 month; Neonatal - Pneumonia; Age-appropriate breastfeeding practices	0	0	0
C:\Users\Eva's New Laptop\OneDrive\Eva Documents\WHO Covid\Morocco.PJNZ	Morocco	MAR		Lives Saved Tool (LiST)	Additional neonatal lives saved by intervention by cause	<1 month; Neonatal - Pneumonia; Prevalence of early initiation of breastfeeding	0	0	0
C:\Users\Eva's New Laptop\OneDrive\Eva Documents\WHO Covid\Morocco.PJNZ	Morocco	MAR		Lives Saved Tool (LiST)	Additional neonatal lives saved by intervention by cause	<1 month; Neonatal - Pneumonia; Appropriate complementary feeding	0	0	0
C:\Users\Eva's New Laptop\OneDrive\Eva Documents\WHO Covid\Morocco.PJNZ	Morocco	MAR		Lives Saved Tool (LiST)	Additional neonatal lives saved by intervention by cause	<1 month; Neonatal - Pneumonia; Change in stunting prevalence	0	0	0
C:\Users\Eva's New Laptop\OneDrive\Eva Documents\WHO Covid\Morocco.PJNZ	Morocco	MAR		Lives Saved Tool (LiST)	Additional neonatal lives saved by intervention by cause	<1 month; Neonatal - Pneumonia; Vitamin A supplementation	0	0	0
C:\Users\Eva's New Laptop\OneDrive\Eva Documents\WHO Covid\Morocco.PJNZ	Morocco	MAR		Lives Saved Tool (LiST)	Additional neonatal lives saved by intervention by cause	<1 month; Neonatal - Pneumonia; Zinc supplementation	0	0	0
C:\Users\Eva's New Laptop\OneDrive\Eva Documents\WHO Covid\Morocco.PJNZ	Morocco	MAR		Lives Saved Tool (LiST)	Additional neonatal lives saved by intervention by cause	<1 month; Neonatal - Pneumonia; Basic sanitation	0	0	0
C:\Users\Eva's New Laptop\OneDrive\Eva Documents\WHO Covid\Morocco.PJNZ	Morocco	MAR		Lives Saved Tool (LiST)	Additional neonatal lives saved by intervention by cause	<1 month; Neonatal - Pneumonia; Point-of-use filtered water	0	0	0
C:\Users\Eva's New Laptop\OneDrive\Eva Documents\WHO Covid\Morocco.PJNZ	Morocco	MAR		Lives Saved Tool (LiST)	Additional neonatal lives saved by intervention by cause	<1 month; Neonatal - Pneumonia; Piped water	0	0	0
C:\Users\Eva's New Laptop\OneDrive\Eva Documents\WHO Covid\Morocco.PJNZ	Morocco	MAR		Lives Saved Tool (LiST)	Additional neonatal lives saved by intervention by cause	<1 month; Neonatal - Pneumonia; Hand washing with soap	0	0	0
C:\Users\Eva's New Laptop\OneDrive\Eva Documents\WHO Covid\Morocco.PJNZ	Morocco	MAR		Lives Saved Tool (LiST)	Additional neonatal lives saved by intervention by cause	<1 month; Neonatal - Pneumonia; Hygienic disposal of children's stools	0	0	0
C:\Users\Eva's New Laptop\OneDrive\Eva Documents\WHO Covid\Morocco.PJNZ	Morocco	MAR		Lives Saved Tool (LiST)	Additional neonatal lives saved by intervention by cause	<1 month; Neonatal - Pneumonia; ITN/IRS - Households protected from malaria	0	0	0
C:\Users\Eva's New Laptop\OneDrive\Eva Documents\WHO Covid\Morocco.PJNZ	Morocco	MAR		Lives Saved Tool (LiST)	Additional neonatal lives saved by intervention by cause	<1 month; Neonatal - Pneumonia; Complementary feeding (via reduction in stunting)	0	0	0
C:\Users\Eva's New Laptop\OneDrive\Eva Documents\WHO Covid\Morocco.PJNZ	Morocco	MAR		Lives Saved Tool (LiST)	Additional neonatal lives saved by intervention by cause	<1 month; Neonatal - Pneumonia; Complementary feeding (via reduction in wasting)	0	0	0
C:\Users\Eva's New Laptop\OneDrive\Eva Documents\WHO Covid\Morocco.PJNZ	Morocco	MAR		Lives Saved Tool (LiST)	Additional neonatal lives saved by intervention by cause	<1 month; Neonatal - Pneumonia; BCG vaccine	0	0	0
C:\Users\Eva's New Laptop\OneDrive\Eva Documents\WHO Covid\Morocco.PJNZ	Morocco	MAR		Lives Saved Tool (LiST)	Additional neonatal lives saved by intervention by cause	<1 month; Neonatal - Pneumonia; Polio vaccine	0	0	0
C:\Users\Eva's New Laptop\OneDrive\Eva Documents\WHO Covid\Morocco.PJNZ	Morocco	MAR		Lives Saved Tool (LiST)	Additional neonatal lives saved by intervention by cause	<1 month; Neonatal - Pneumonia; DPT vaccine	0	0	0
C:\Users\Eva's New Laptop\OneDrive\Eva Documents\WHO Covid\Morocco.PJNZ	Morocco	MAR		Lives Saved Tool (LiST)	Additional neonatal lives saved by intervention by cause	<1 month; Neonatal - Pneumonia; H. influenzae b vaccine	0	0	0
C:\Users\Eva's New Laptop\OneDrive\Eva Documents\WHO Covid\Morocco.PJNZ	Morocco	MAR		Lives Saved Tool (LiST)	Additional neonatal lives saved by intervention by cause	<1 month; Neonatal - Pneumonia; HepB vaccine	0	0	0
C:\Users\Eva's New Laptop\OneDrive\Eva Documents\WHO Covid\Morocco.PJNZ	Morocco	MAR		Lives Saved Tool (LiST)	Additional neonatal lives saved by intervention by cause	<1 month; Neonatal - Pneumonia; Pneumococcal vaccine	0	0	0
C:\Users\Eva's New Laptop\OneDrive\Eva Documents\WHO Covid\Morocco.PJNZ	Morocco	MAR		Lives Saved Tool (LiST)	Additional neonatal lives saved by intervention by cause	<1 month; Neonatal - Pneumonia; Rotavirus vaccine	0	0	0
C:\Users\Eva's New Laptop\OneDrive\Eva Documents\WHO Covid\Morocco.PJNZ	Morocco	MAR		Lives Saved Tool (LiST)	Additional neonatal lives saved by intervention by cause	<1 month; Neonatal - Pneumonia; Meningococcal A	0	0	0
C:\Users\Eva's New Laptop\OneDrive\Eva Documents\WHO Covid\Morocco.PJNZ	Morocco	MAR		Lives Saved Tool (LiST)	Additional neonatal lives saved by intervention by cause	<1 month; Neonatal - Pneumonia; Malaria vaccine	0	0	0
C:\Users\Eva's New Laptop\OneDrive\Eva Documents\WHO Covid\Morocco.PJNZ	Morocco	MAR		Lives Saved Tool (LiST)	Additional neonatal lives saved by intervention by cause	<1 month; Neonatal - Pneumonia; Measles vaccine	0	0	0
C:\Users\Eva's New Laptop\OneDrive\Eva Documents\WHO Covid\Morocco.PJNZ	Morocco	MAR		Lives Saved Tool (LiST)	Additional neonatal lives saved by intervention by cause	<1 month; Neonatal - Pneumonia; Diarrheal vaccine pathogen B	0	0	0
C:\Users\Eva's New Laptop\OneDrive\Eva Documents\WHO Covid\Morocco.PJNZ	Morocco	MAR		Lives Saved Tool (LiST)	Additional neonatal lives saved by intervention by cause	<1 month; Neonatal - Pneumonia; Diarrheal vaccine pathogen C	0	0	0
C:\Users\Eva's New Laptop\OneDrive\Eva Documents\WHO Covid\Morocco.PJNZ	Morocco	MAR		Lives Saved Tool (LiST)	Additional neonatal lives saved by intervention by cause	<1 month; Neonatal - Pneumonia; Vaccine D	0	0	0
C:\Users\Eva's New Laptop\OneDrive\Eva Documents\WHO Covid\Morocco.PJNZ	Morocco	MAR		Lives Saved Tool (LiST)	Additional neonatal lives saved by intervention by cause	<1 month; Neonatal - Pneumonia; Maternal sepsis case management	0	0	0
C:\Users\Eva's New Laptop\OneDrive\Eva Documents\WHO Covid\Morocco.PJNZ	Morocco	MAR		Lives Saved Tool (LiST)	Additional neonatal lives saved by intervention by cause	<1 month; Neonatal - Pneumonia; Case management of premature babies	0	0	0
C:\Users\Eva's New Laptop\OneDrive\Eva Documents\WHO Covid\Morocco.PJNZ	Morocco	MAR		Lives Saved Tool (LiST)	Additional neonatal lives saved by intervention by cause	<1 month; Neonatal - Pneumonia; Case management of neonatal sepsis/pneumonia	0	0	0
C:\Users\Eva's New Laptop\OneDrive\Eva Documents\WHO Covid\Morocco.PJNZ	Morocco	MAR		Lives Saved Tool (LiST)	Additional neonatal lives saved by intervention by cause	<1 month; Neonatal - Pneumonia; ORS - oral rehydration solution	0	0	0
C:\Users\Eva's New Laptop\OneDrive\Eva Documents\WHO Covid\Morocco.PJNZ	Morocco	MAR		Lives Saved Tool (LiST)	Additional neonatal lives saved by intervention by cause	<1 month; Neonatal - Pneumonia; Antibiotics for treatment of dysentery	0	0	0
C:\Users\Eva's New Laptop\OneDrive\Eva Documents\WHO Covid\Morocco.PJNZ	Morocco	MAR		Lives Saved Tool (LiST)	Additional neonatal lives saved by intervention by cause	<1 month; Neonatal - Pneumonia; Zinc for treatment of diarrhea	0	0	0
C:\Users\Eva's New Laptop\OneDrive\Eva Documents\WHO Covid\Morocco.PJNZ	Morocco	MAR		Lives Saved Tool (LiST)	Additional neonatal lives saved by intervention by cause	<1 month; Neonatal - Pneumonia; Oral antibiotics for pneumonia	0	0	0
C:\Users\Eva's New Laptop\OneDrive\Eva Documents\WHO Covid\Morocco.PJNZ	Morocco	MAR		Lives Saved Tool (LiST)	Additional neonatal lives saved by intervention by cause	<1 month; Neonatal - Pneumonia; Vitamin A for treatment of measles	0	0	0
C:\Users\Eva's New Laptop\OneDrive\Eva Documents\WHO Covid\Morocco.PJNZ	Morocco	MAR		Lives Saved Tool (LiST)	Additional neonatal lives saved by intervention by cause	<1 month; Neonatal - Pneumonia; ACTs- Artemisinin compounds for treatment of malaria	0	0	0
C:\Users\Eva's New Laptop\OneDrive\Eva Documents\WHO Covid\Morocco.PJNZ	Morocco	MAR		Lives Saved Tool (LiST)	Additional neonatal lives saved by intervention by cause	<1 month; Neonatal - Pneumonia; SAM - treatment for severe acute malnutrition	0	0	0
C:\Users\Eva's New Laptop\OneDrive\Eva Documents\WHO Covid\Morocco.PJNZ	Morocco	MAR		Lives Saved Tool (LiST)	Additional neonatal lives saved by intervention by cause	<1 month; Neonatal - Pneumonia; Change in wasting prevalence	0	0	0
C:\Users\Eva's New Laptop\OneDrive\Eva Documents\WHO Covid\Morocco.PJNZ	Morocco	MAR		Lives Saved Tool (LiST)	Additional neonatal lives saved by intervention by cause	<1 month; Neonatal - Pneumonia; MAM - treatment for moderate acute malnutrition	0	0	0
C:\Users\Eva's New Laptop\OneDrive\Eva Documents\WHO Covid\Morocco.PJNZ	Morocco	MAR		Lives Saved Tool (LiST)	Additional neonatal lives saved by intervention by cause	<1 month; Neonatal - Pneumonia; Cotrimoxazole	0	0	0
C:\Users\Eva's New Laptop\OneDrive\Eva Documents\WHO Covid\Morocco.PJNZ	Morocco	MAR		Lives Saved Tool (LiST)	Additional neonatal lives saved by intervention by cause	<1 month; Neonatal - Pneumonia; ART	0	0	0
C:\Users\Eva's New Laptop\OneDrive\Eva Documents\WHO Covid\Morocco.PJNZ	Morocco	MAR		Lives Saved Tool (LiST)	Additional neonatal lives saved by intervention by cause	<1 month; Neonatal - Asphyxia; Contraceptive use	0	0	0
C:\Users\Eva's New Laptop\OneDrive\Eva Documents\WHO Covid\Morocco.PJNZ	Morocco	MAR		Lives Saved Tool (LiST)	Additional neonatal lives saved by intervention by cause	<1 month; Neonatal - Asphyxia; Folic acid fortification	0	0	0
C:\Users\Eva's New Laptop\OneDrive\Eva Documents\WHO Covid\Morocco.PJNZ	Morocco	MAR		Lives Saved Tool (LiST)	Additional neonatal lives saved by intervention by cause	<1 month; Neonatal - Asphyxia; Iron fortification	0	0	0
C:\Users\Eva's New Laptop\OneDrive\Eva Documents\WHO Covid\Morocco.PJNZ	Morocco	MAR		Lives Saved Tool (LiST)	Additional neonatal lives saved by intervention by cause	<1 month; Neonatal - Asphyxia; TT - Tetanus toxoid vaccination	0	0	0
C:\Users\Eva's New Laptop\OneDrive\Eva Documents\WHO Covid\Morocco.PJNZ	Morocco	MAR		Lives Saved Tool (LiST)	Additional neonatal lives saved by intervention by cause	<1 month; Neonatal - Asphyxia; Prevention of malaria in pregnancy	0	0	0
C:\Users\Eva's New Laptop\OneDrive\Eva Documents\WHO Covid\Morocco.PJNZ	Morocco	MAR		Lives Saved Tool (LiST)	Additional neonatal lives saved by intervention by cause	<1 month; Neonatal - Asphyxia; Syphilis detection and treatment	0	0	0
C:\Users\Eva's New Laptop\OneDrive\Eva Documents\WHO Covid\Morocco.PJNZ	Morocco	MAR		Lives Saved Tool (LiST)	Additional neonatal lives saved by intervention by cause	<1 month; Neonatal - Asphyxia; Calcium supplementation	0	0	0
C:\Users\Eva's New Laptop\OneDrive\Eva Documents\WHO Covid\Morocco.PJNZ	Morocco	MAR		Lives Saved Tool (LiST)	Additional neonatal lives saved by intervention by cause	<1 month; Neonatal - Asphyxia; Micronutrient supplementation (iron and multiple micronutrients)	0	0	0
C:\Users\Eva's New Laptop\OneDrive\Eva Documents\WHO Covid\Morocco.PJNZ	Morocco	MAR		Lives Saved Tool (LiST)	Additional neonatal lives saved by intervention by cause	<1 month; Neonatal - Asphyxia; Balanced energy supplementation	0	0	0
C:\Users\Eva's New Laptop\OneDrive\Eva Documents\WHO Covid\Morocco.PJNZ	Morocco	MAR		Lives Saved Tool (LiST)	Additional neonatal lives saved by intervention by cause	<1 month; Neonatal - Asphyxia; Hypertensive disorder case management	0	0	0
C:\Users\Eva's New Laptop\OneDrive\Eva Documents\WHO Covid\Morocco.PJNZ	Morocco	MAR		Lives Saved Tool (LiST)	Additional neonatal lives saved by intervention by cause	<1 month; Neonatal - Asphyxia; PMTCT - Prevention of mother to child transmission of HIV (including breastfeeding choices)	0	0	0
C:\Users\Eva's New Laptop\OneDrive\Eva Documents\WHO Covid\Morocco.PJNZ	Morocco	MAR		Lives Saved Tool (LiST)	Additional neonatal lives saved by intervention by cause	<1 month; Neonatal - Asphyxia; Maternal age and birth order	0	0.030556	0.052185
C:\Users\Eva's New Laptop\OneDrive\Eva Documents\WHO Covid\Morocco.PJNZ	Morocco	MAR		Lives Saved Tool (LiST)	Additional neonatal lives saved by intervention by cause	<1 month; Neonatal - Asphyxia; Birth intervals	0	-0.00052	-0.000888
C:\Users\Eva's New Laptop\OneDrive\Eva Documents\WHO Covid\Morocco.PJNZ	Morocco	MAR		Lives Saved Tool (LiST)	Additional neonatal lives saved by intervention by cause	<1 month; Neonatal - Asphyxia; Thermal protection	0	0	0
C:\Users\Eva's New Laptop\OneDrive\Eva Documents\WHO Covid\Morocco.PJNZ	Morocco	MAR		Lives Saved Tool (LiST)	Additional neonatal lives saved by intervention by cause	<1 month; Neonatal - Asphyxia; Clean cord care	0	0	0
C:\Users\Eva's New Laptop\OneDrive\Eva Documents\WHO Covid\Morocco.PJNZ	Morocco	MAR		Lives Saved Tool (LiST)	Additional neonatal lives saved by intervention by cause	<1 month; Neonatal - Asphyxia; Clean birth environment	0	0	0
C:\Users\Eva's New Laptop\OneDrive\Eva Documents\WHO Covid\Morocco.PJNZ	Morocco	MAR		Lives Saved Tool (LiST)	Additional neonatal lives saved by intervention by cause	<1 month; Neonatal - Asphyxia; Immediate drying and additional stimulation	0	0	0
C:\Users\Eva's New Laptop\OneDrive\Eva Documents\WHO Covid\Morocco.PJNZ	Morocco	MAR		Lives Saved Tool (LiST)	Additional neonatal lives saved by intervention by cause	<1 month; Neonatal - Asphyxia; Neonatal resuscitation	0	0	0
C:\Users\Eva's New Laptop\OneDrive\Eva Documents\WHO Covid\Morocco.PJNZ	Morocco	MAR		Lives Saved Tool (LiST)	Additional neonatal lives saved by intervention by cause	<1 month; Neonatal - Asphyxia; Antenatal corticosteroids for preterm labor	0	0	0
C:\Users\Eva's New Laptop\OneDrive\Eva Documents\WHO Covid\Morocco.PJNZ	Morocco	MAR		Lives Saved Tool (LiST)	Additional neonatal lives saved by intervention by cause	<1 month; Neonatal - Asphyxia; Antibiotics for preterm or prolonged PROM	0	0	0
C:\Users\Eva's New Laptop\OneDrive\Eva Documents\WHO Covid\Morocco.PJNZ	Morocco	MAR		Lives Saved Tool (LiST)	Additional neonatal lives saved by intervention by cause	<1 month; Neonatal - Asphyxia; MgSO4 for eclampsia	0	0	0
C:\Users\Eva's New Laptop\OneDrive\Eva Documents\WHO Covid\Morocco.PJNZ	Morocco	MAR		Lives Saved Tool (LiST)	Additional neonatal lives saved by intervention by cause	<1 month; Neonatal - Asphyxia; Parenteral administration of uterotonics	0	0	0
C:\Users\Eva's New Laptop\OneDrive\Eva Documents\WHO Covid\Morocco.PJNZ	Morocco	MAR		Lives Saved Tool (LiST)	Additional neonatal lives saved by intervention by cause	<1 month; Neonatal - Asphyxia; Parenteral administration of antibiotics	0	0	0
C:\Users\Eva's New Laptop\OneDrive\Eva Documents\WHO Covid\Morocco.PJNZ	Morocco	MAR		Lives Saved Tool (LiST)	Additional neonatal lives saved by intervention by cause	<1 month; Neonatal - Asphyxia; Assisted vaginal delivery	0	0	0
C:\Users\Eva's New Laptop\OneDrive\Eva Documents\WHO Covid\Morocco.PJNZ	Morocco	MAR		Lives Saved Tool (LiST)	Additional neonatal lives saved by intervention by cause	<1 month; Neonatal - Asphyxia; Cesarean delivery	0	0	0
C:\Users\Eva's New Laptop\OneDrive\Eva Documents\WHO Covid\Morocco.PJNZ	Morocco	MAR		Lives Saved Tool (LiST)	Additional neonatal lives saved by intervention by cause	<1 month; Neonatal - Asphyxia; Age-appropriate breastfeeding practices	0	0	0
C:\Users\Eva's New Laptop\OneDrive\Eva Documents\WHO Covid\Morocco.PJNZ	Morocco	MAR		Lives Saved Tool (LiST)	Additional neonatal lives saved by intervention by cause	<1 month; Neonatal - Asphyxia; Prevalence of early initiation of breastfeeding	0	0	0
C:\Users\Eva's New Laptop\OneDrive\Eva Documents\WHO Covid\Morocco.PJNZ	Morocco	MAR		Lives Saved Tool (LiST)	Additional neonatal lives saved by intervention by cause	<1 month; Neonatal - Asphyxia; Appropriate complementary feeding	0	0	0
C:\Users\Eva's New Laptop\OneDrive\Eva Documents\WHO Covid\Morocco.PJNZ	Morocco	MAR		Lives Saved Tool (LiST)	Additional neonatal lives saved by intervention by cause	<1 month; Neonatal - Asphyxia; Change in stunting prevalence	0	0	0
C:\Users\Eva's New Laptop\OneDrive\Eva Documents\WHO Covid\Morocco.PJNZ	Morocco	MAR		Lives Saved Tool (LiST)	Additional neonatal lives saved by intervention by cause	<1 month; Neonatal - Asphyxia; Vitamin A supplementation	0	0	0
C:\Users\Eva's New Laptop\OneDrive\Eva Documents\WHO Covid\Morocco.PJNZ	Morocco	MAR		Lives Saved Tool (LiST)	Additional neonatal lives saved by intervention by cause	<1 month; Neonatal - Asphyxia; Zinc supplementation	0	0	0
C:\Users\Eva's New Laptop\OneDrive\Eva Documents\WHO Covid\Morocco.PJNZ	Morocco	MAR		Lives Saved Tool (LiST)	Additional neonatal lives saved by intervention by cause	<1 month; Neonatal - Asphyxia; Basic sanitation	0	0	0
C:\Users\Eva's New Laptop\OneDrive\Eva Documents\WHO Covid\Morocco.PJNZ	Morocco	MAR		Lives Saved Tool (LiST)	Additional neonatal lives saved by intervention by cause	<1 month; Neonatal - Asphyxia; Point-of-use filtered water	0	0	0
C:\Users\Eva's New Laptop\OneDrive\Eva Documents\WHO Covid\Morocco.PJNZ	Morocco	MAR		Lives Saved Tool (LiST)	Additional neonatal lives saved by intervention by cause	<1 month; Neonatal - Asphyxia; Piped water	0	0	0
C:\Users\Eva's New Laptop\OneDrive\Eva Documents\WHO Covid\Morocco.PJNZ	Morocco	MAR		Lives Saved Tool (LiST)	Additional neonatal lives saved by intervention by cause	<1 month; Neonatal - Asphyxia; Hand washing with soap	0	0	0
C:\Users\Eva's New Laptop\OneDrive\Eva Documents\WHO Covid\Morocco.PJNZ	Morocco	MAR		Lives Saved Tool (LiST)	Additional neonatal lives saved by intervention by cause	<1 month; Neonatal - Asphyxia; Hygienic disposal of children's stools	0	0	0
C:\Users\Eva's New Laptop\OneDrive\Eva Documents\WHO Covid\Morocco.PJNZ	Morocco	MAR		Lives Saved Tool (LiST)	Additional neonatal lives saved by intervention by cause	<1 month; Neonatal - Asphyxia; ITN/IRS - Households protected from malaria	0	0	0
C:\Users\Eva's New Laptop\OneDrive\Eva Documents\WHO Covid\Morocco.PJNZ	Morocco	MAR		Lives Saved Tool (LiST)	Additional neonatal lives saved by intervention by cause	<1 month; Neonatal - Asphyxia; Complementary feeding (via reduction in stunting)	0	0	0
C:\Users\Eva's New Laptop\OneDrive\Eva Documents\WHO Covid\Morocco.PJNZ	Morocco	MAR		Lives Saved Tool (LiST)	Additional neonatal lives saved by intervention by cause	<1 month; Neonatal - Asphyxia; Complementary feeding (via reduction in wasting)	0	0	0
C:\Users\Eva's New Laptop\OneDrive\Eva Documents\WHO Covid\Morocco.PJNZ	Morocco	MAR		Lives Saved Tool (LiST)	Additional neonatal lives saved by intervention by cause	<1 month; Neonatal - Asphyxia; BCG vaccine	0	0	0
C:\Users\Eva's New Laptop\OneDrive\Eva Documents\WHO Covid\Morocco.PJNZ	Morocco	MAR		Lives Saved Tool (LiST)	Additional neonatal lives saved by intervention by cause	<1 month; Neonatal - Asphyxia; Polio vaccine	0	0	0
C:\Users\Eva's New Laptop\OneDrive\Eva Documents\WHO Covid\Morocco.PJNZ	Morocco	MAR		Lives Saved Tool (LiST)	Additional neonatal lives saved by intervention by cause	<1 month; Neonatal - Asphyxia; DPT vaccine	0	0	0
C:\Users\Eva's New Laptop\OneDrive\Eva Documents\WHO Covid\Morocco.PJNZ	Morocco	MAR		Lives Saved Tool (LiST)	Additional neonatal lives saved by intervention by cause	<1 month; Neonatal - Asphyxia; H. influenzae b vaccine	0	0	0
C:\Users\Eva's New Laptop\OneDrive\Eva Documents\WHO Covid\Morocco.PJNZ	Morocco	MAR		Lives Saved Tool (LiST)	Additional neonatal lives saved by intervention by cause	<1 month; Neonatal - Asphyxia; HepB vaccine	0	0	0
C:\Users\Eva's New Laptop\OneDrive\Eva Documents\WHO Covid\Morocco.PJNZ	Morocco	MAR		Lives Saved Tool (LiST)	Additional neonatal lives saved by intervention by cause	<1 month; Neonatal - Asphyxia; Pneumococcal vaccine	0	0	0
C:\Users\Eva's New Laptop\OneDrive\Eva Documents\WHO Covid\Morocco.PJNZ	Morocco	MAR		Lives Saved Tool (LiST)	Additional neonatal lives saved by intervention by cause	<1 month; Neonatal - Asphyxia; Rotavirus vaccine	0	0	0
C:\Users\Eva's New Laptop\OneDrive\Eva Documents\WHO Covid\Morocco.PJNZ	Morocco	MAR		Lives Saved Tool (LiST)	Additional neonatal lives saved by intervention by cause	<1 month; Neonatal - Asphyxia; Meningococcal A	0	0	0
C:\Users\Eva's New Laptop\OneDrive\Eva Documents\WHO Covid\Morocco.PJNZ	Morocco	MAR		Lives Saved Tool (LiST)	Additional neonatal lives saved by intervention by cause	<1 month; Neonatal - Asphyxia; Malaria vaccine	0	0	0
C:\Users\Eva's New Laptop\OneDrive\Eva Documents\WHO Covid\Morocco.PJNZ	Morocco	MAR		Lives Saved Tool (LiST)	Additional neonatal lives saved by intervention by cause	<1 month; Neonatal - Asphyxia; Measles vaccine	0	0	0
C:\Users\Eva's New Laptop\OneDrive\Eva Documents\WHO Covid\Morocco.PJNZ	Morocco	MAR		Lives Saved Tool (LiST)	Additional neonatal lives saved by intervention by cause	<1 month; Neonatal - Asphyxia; Diarrheal vaccine pathogen B	0	0	0
C:\Users\Eva's New Laptop\OneDrive\Eva Documents\WHO Covid\Morocco.PJNZ	Morocco	MAR		Lives Saved Tool (LiST)	Additional neonatal lives saved by intervention by cause	<1 month; Neonatal - Asphyxia; Diarrheal vaccine pathogen C	0	0	0
C:\Users\Eva's New Laptop\OneDrive\Eva Documents\WHO Covid\Morocco.PJNZ	Morocco	MAR		Lives Saved Tool (LiST)	Additional neonatal lives saved by intervention by cause	<1 month; Neonatal - Asphyxia; Vaccine D	0	0	0
C:\Users\Eva's New Laptop\OneDrive\Eva Documents\WHO Covid\Morocco.PJNZ	Morocco	MAR		Lives Saved Tool (LiST)	Additional neonatal lives saved by intervention by cause	<1 month; Neonatal - Asphyxia; Maternal sepsis case management	0	0	0
C:\Users\Eva's New Laptop\OneDrive\Eva Documents\WHO Covid\Morocco.PJNZ	Morocco	MAR		Lives Saved Tool (LiST)	Additional neonatal lives saved by intervention by cause	<1 month; Neonatal - Asphyxia; Case management of premature babies	0	0	0
C:\Users\Eva's New Laptop\OneDrive\Eva Documents\WHO Covid\Morocco.PJNZ	Morocco	MAR		Lives Saved Tool (LiST)	Additional neonatal lives saved by intervention by cause	<1 month; Neonatal - Asphyxia; Case management of neonatal sepsis/pneumonia	0	0	0
C:\Users\Eva's New Laptop\OneDrive\Eva Documents\WHO Covid\Morocco.PJNZ	Morocco	MAR		Lives Saved Tool (LiST)	Additional neonatal lives saved by intervention by cause	<1 month; Neonatal - Asphyxia; ORS - oral rehydration solution	0	0	0
C:\Users\Eva's New Laptop\OneDrive\Eva Documents\WHO Covid\Morocco.PJNZ	Morocco	MAR		Lives Saved Tool (LiST)	Additional neonatal lives saved by intervention by cause	<1 month; Neonatal - Asphyxia; Antibiotics for treatment of dysentery	0	0	0
C:\Users\Eva's New Laptop\OneDrive\Eva Documents\WHO Covid\Morocco.PJNZ	Morocco	MAR		Lives Saved Tool (LiST)	Additional neonatal lives saved by intervention by cause	<1 month; Neonatal - Asphyxia; Zinc for treatment of diarrhea	0	0	0
C:\Users\Eva's New Laptop\OneDrive\Eva Documents\WHO Covid\Morocco.PJNZ	Morocco	MAR		Lives Saved Tool (LiST)	Additional neonatal lives saved by intervention by cause	<1 month; Neonatal - Asphyxia; Oral antibiotics for pneumonia	0	0	0
C:\Users\Eva's New Laptop\OneDrive\Eva Documents\WHO Covid\Morocco.PJNZ	Morocco	MAR		Lives Saved Tool (LiST)	Additional neonatal lives saved by intervention by cause	<1 month; Neonatal - Asphyxia; Vitamin A for treatment of measles	0	0	0
C:\Users\Eva's New Laptop\OneDrive\Eva Documents\WHO Covid\Morocco.PJNZ	Morocco	MAR		Lives Saved Tool (LiST)	Additional neonatal lives saved by intervention by cause	<1 month; Neonatal - Asphyxia; ACTs- Artemisinin compounds for treatment of malaria	0	0	0
C:\Users\Eva's New Laptop\OneDrive\Eva Documents\WHO Covid\Morocco.PJNZ	Morocco	MAR		Lives Saved Tool (LiST)	Additional neonatal lives saved by intervention by cause	<1 month; Neonatal - Asphyxia; SAM - treatment for severe acute malnutrition	0	0	0
C:\Users\Eva's New Laptop\OneDrive\Eva Documents\WHO Covid\Morocco.PJNZ	Morocco	MAR		Lives Saved Tool (LiST)	Additional neonatal lives saved by intervention by cause	<1 month; Neonatal - Asphyxia; Change in wasting prevalence	0	0	0
C:\Users\Eva's New Laptop\OneDrive\Eva Documents\WHO Covid\Morocco.PJNZ	Morocco	MAR		Lives Saved Tool (LiST)	Additional neonatal lives saved by intervention by cause	<1 month; Neonatal - Asphyxia; MAM - treatment for moderate acute malnutrition	0	0	0
C:\Users\Eva's New Laptop\OneDrive\Eva Documents\WHO Covid\Morocco.PJNZ	Morocco	MAR		Lives Saved Tool (LiST)	Additional neonatal lives saved by intervention by cause	<1 month; Neonatal - Asphyxia; Cotrimoxazole	0	0	0
C:\Users\Eva's New Laptop\OneDrive\Eva Documents\WHO Covid\Morocco.PJNZ	Morocco	MAR		Lives Saved Tool (LiST)	Additional neonatal lives saved by intervention by cause	<1 month; Neonatal - Asphyxia; ART	0	0	0
C:\Users\Eva's New Laptop\OneDrive\Eva Documents\WHO Covid\Morocco.PJNZ	Morocco	MAR		Lives Saved Tool (LiST)	Additional neonatal lives saved by intervention by cause	<1 month; Neonatal - Prematurity; Contraceptive use	0	0	0
C:\Users\Eva's New Laptop\OneDrive\Eva Documents\WHO Covid\Morocco.PJNZ	Morocco	MAR		Lives Saved Tool (LiST)	Additional neonatal lives saved by intervention by cause	<1 month; Neonatal - Prematurity; Folic acid fortification	0	0	0
C:\Users\Eva's New Laptop\OneDrive\Eva Documents\WHO Covid\Morocco.PJNZ	Morocco	MAR		Lives Saved Tool (LiST)	Additional neonatal lives saved by intervention by cause	<1 month; Neonatal - Prematurity; Iron fortification	0	0	0
C:\Users\Eva's New Laptop\OneDrive\Eva Documents\WHO Covid\Morocco.PJNZ	Morocco	MAR		Lives Saved Tool (LiST)	Additional neonatal lives saved by intervention by cause	<1 month; Neonatal - Prematurity; TT - Tetanus toxoid vaccination	0	0	0
C:\Users\Eva's New Laptop\OneDrive\Eva Documents\WHO Covid\Morocco.PJNZ	Morocco	MAR		Lives Saved Tool (LiST)	Additional neonatal lives saved by intervention by cause	<1 month; Neonatal - Prematurity; Prevention of malaria in pregnancy	0	0	0
C:\Users\Eva's New Laptop\OneDrive\Eva Documents\WHO Covid\Morocco.PJNZ	Morocco	MAR		Lives Saved Tool (LiST)	Additional neonatal lives saved by intervention by cause	<1 month; Neonatal - Prematurity; Syphilis detection and treatment	0	0	0
C:\Users\Eva's New Laptop\OneDrive\Eva Documents\WHO Covid\Morocco.PJNZ	Morocco	MAR		Lives Saved Tool (LiST)	Additional neonatal lives saved by intervention by cause	<1 month; Neonatal - Prematurity; Calcium supplementation	0	0	0
C:\Users\Eva's New Laptop\OneDrive\Eva Documents\WHO Covid\Morocco.PJNZ	Morocco	MAR		Lives Saved Tool (LiST)	Additional neonatal lives saved by intervention by cause	<1 month; Neonatal - Prematurity; Micronutrient supplementation (iron and multiple micronutrients)	0	0	0
C:\Users\Eva's New Laptop\OneDrive\Eva Documents\WHO Covid\Morocco.PJNZ	Morocco	MAR		Lives Saved Tool (LiST)	Additional neonatal lives saved by intervention by cause	<1 month; Neonatal - Prematurity; Balanced energy supplementation	0	0	0
C:\Users\Eva's New Laptop\OneDrive\Eva Documents\WHO Covid\Morocco.PJNZ	Morocco	MAR		Lives Saved Tool (LiST)	Additional neonatal lives saved by intervention by cause	<1 month; Neonatal - Prematurity; Hypertensive disorder case management	0	0	0
C:\Users\Eva's New Laptop\OneDrive\Eva Documents\WHO Covid\Morocco.PJNZ	Morocco	MAR		Lives Saved Tool (LiST)	Additional neonatal lives saved by intervention by cause	<1 month; Neonatal - Prematurity; PMTCT - Prevention of mother to child transmission of HIV (including breastfeeding choices)	0	0	0
C:\Users\Eva's New Laptop\OneDrive\Eva Documents\WHO Covid\Morocco.PJNZ	Morocco	MAR		Lives Saved Tool (LiST)	Additional neonatal lives saved by intervention by cause	<1 month; Neonatal - Prematurity; Maternal age and birth order	0	0.128113	0.218793
C:\Users\Eva's New Laptop\OneDrive\Eva Documents\WHO Covid\Morocco.PJNZ	Morocco	MAR		Lives Saved Tool (LiST)	Additional neonatal lives saved by intervention by cause	<1 month; Neonatal - Prematurity; Birth intervals	0	-0.002835	-0.00484
C:\Users\Eva's New Laptop\OneDrive\Eva Documents\WHO Covid\Morocco.PJNZ	Morocco	MAR		Lives Saved Tool (LiST)	Additional neonatal lives saved by intervention by cause	<1 month; Neonatal - Prematurity; Thermal protection	0	0	0
C:\Users\Eva's New Laptop\OneDrive\Eva Documents\WHO Covid\Morocco.PJNZ	Morocco	MAR		Lives Saved Tool (LiST)	Additional neonatal lives saved by intervention by cause	<1 month; Neonatal - Prematurity; Clean cord care	0	0	0
C:\Users\Eva's New Laptop\OneDrive\Eva Documents\WHO Covid\Morocco.PJNZ	Morocco	MAR		Lives Saved Tool (LiST)	Additional neonatal lives saved by intervention by cause	<1 month; Neonatal - Prematurity; Clean birth environment	0	0	0
C:\Users\Eva's New Laptop\OneDrive\Eva Documents\WHO Covid\Morocco.PJNZ	Morocco	MAR		Lives Saved Tool (LiST)	Additional neonatal lives saved by intervention by cause	<1 month; Neonatal - Prematurity; Immediate drying and additional stimulation	0	0	0
C:\Users\Eva's New Laptop\OneDrive\Eva Documents\WHO Covid\Morocco.PJNZ	Morocco	MAR		Lives Saved Tool (LiST)	Additional neonatal lives saved by intervention by cause	<1 month; Neonatal - Prematurity; Neonatal resuscitation	0	0	0
C:\Users\Eva's New Laptop\OneDrive\Eva Documents\WHO Covid\Morocco.PJNZ	Morocco	MAR		Lives Saved Tool (LiST)	Additional neonatal lives saved by intervention by cause	<1 month; Neonatal - Prematurity; Antenatal corticosteroids for preterm labor	0	0	0
C:\Users\Eva's New Laptop\OneDrive\Eva Documents\WHO Covid\Morocco.PJNZ	Morocco	MAR		Lives Saved Tool (LiST)	Additional neonatal lives saved by intervention by cause	<1 month; Neonatal - Prematurity; Antibiotics for preterm or prolonged PROM	0	0	0
C:\Users\Eva's New Laptop\OneDrive\Eva Documents\WHO Covid\Morocco.PJNZ	Morocco	MAR		Lives Saved Tool (LiST)	Additional neonatal lives saved by intervention by cause	<1 month; Neonatal - Prematurity; MgSO4 for eclampsia	0	0	0
C:\Users\Eva's New Laptop\OneDrive\Eva Documents\WHO Covid\Morocco.PJNZ	Morocco	MAR		Lives Saved Tool (LiST)	Additional neonatal lives saved by intervention by cause	<1 month; Neonatal - Prematurity; Parenteral administration of uterotonics	0	0	0
C:\Users\Eva's New Laptop\OneDrive\Eva Documents\WHO Covid\Morocco.PJNZ	Morocco	MAR		Lives Saved Tool (LiST)	Additional neonatal lives saved by intervention by cause	<1 month; Neonatal - Prematurity; Parenteral administration of antibiotics	0	0	0
C:\Users\Eva's New Laptop\OneDrive\Eva Documents\WHO Covid\Morocco.PJNZ	Morocco	MAR		Lives Saved Tool (LiST)	Additional neonatal lives saved by intervention by cause	<1 month; Neonatal - Prematurity; Assisted vaginal delivery	0	0	0
C:\Users\Eva's New Laptop\OneDrive\Eva Documents\WHO Covid\Morocco.PJNZ	Morocco	MAR		Lives Saved Tool (LiST)	Additional neonatal lives saved by intervention by cause	<1 month; Neonatal - Prematurity; Cesarean delivery	0	0	0
C:\Users\Eva's New Laptop\OneDrive\Eva Documents\WHO Covid\Morocco.PJNZ	Morocco	MAR		Lives Saved Tool (LiST)	Additional neonatal lives saved by intervention by cause	<1 month; Neonatal - Prematurity; Age-appropriate breastfeeding practices	0	0	0
C:\Users\Eva's New Laptop\OneDrive\Eva Documents\WHO Covid\Morocco.PJNZ	Morocco	MAR		Lives Saved Tool (LiST)	Additional neonatal lives saved by intervention by cause	<1 month; Neonatal - Prematurity; Prevalence of early initiation of breastfeeding	0	0	0
C:\Users\Eva's New Laptop\OneDrive\Eva Documents\WHO Covid\Morocco.PJNZ	Morocco	MAR		Lives Saved Tool (LiST)	Additional neonatal lives saved by intervention by cause	<1 month; Neonatal - Prematurity; Appropriate complementary feeding	0	0	0
C:\Users\Eva's New Laptop\OneDrive\Eva Documents\WHO Covid\Morocco.PJNZ	Morocco	MAR		Lives Saved Tool (LiST)	Additional neonatal lives saved by intervention by cause	<1 month; Neonatal - Prematurity; Change in stunting prevalence	0	0	0
C:\Users\Eva's New Laptop\OneDrive\Eva Documents\WHO Covid\Morocco.PJNZ	Morocco	MAR		Lives Saved Tool (LiST)	Additional neonatal lives saved by intervention by cause	<1 month; Neonatal - Prematurity; Vitamin A supplementation	0	0	0
C:\Users\Eva's New Laptop\OneDrive\Eva Documents\WHO Covid\Morocco.PJNZ	Morocco	MAR		Lives Saved Tool (LiST)	Additional neonatal lives saved by intervention by cause	<1 month; Neonatal - Prematurity; Zinc supplementation	0	0	0
C:\Users\Eva's New Laptop\OneDrive\Eva Documents\WHO Covid\Morocco.PJNZ	Morocco	MAR		Lives Saved Tool (LiST)	Additional neonatal lives saved by intervention by cause	<1 month; Neonatal - Prematurity; Basic sanitation	0	0	0
C:\Users\Eva's New Laptop\OneDrive\Eva Documents\WHO Covid\Morocco.PJNZ	Morocco	MAR		Lives Saved Tool (LiST)	Additional neonatal lives saved by intervention by cause	<1 month; Neonatal - Prematurity; Point-of-use filtered water	0	0	0
C:\Users\Eva's New Laptop\OneDrive\Eva Documents\WHO Covid\Morocco.PJNZ	Morocco	MAR		Lives Saved Tool (LiST)	Additional neonatal lives saved by intervention by cause	<1 month; Neonatal - Prematurity; Piped water	0	0	0
C:\Users\Eva's New Laptop\OneDrive\Eva Documents\WHO Covid\Morocco.PJNZ	Morocco	MAR		Lives Saved Tool (LiST)	Additional neonatal lives saved by intervention by cause	<1 month; Neonatal - Prematurity; Hand washing with soap	0	0	0
C:\Users\Eva's New Laptop\OneDrive\Eva Documents\WHO Covid\Morocco.PJNZ	Morocco	MAR		Lives Saved Tool (LiST)	Additional neonatal lives saved by intervention by cause	<1 month; Neonatal - Prematurity; Hygienic disposal of children's stools	0	0	0
C:\Users\Eva's New Laptop\OneDrive\Eva Documents\WHO Covid\Morocco.PJNZ	Morocco	MAR		Lives Saved Tool (LiST)	Additional neonatal lives saved by intervention by cause	<1 month; Neonatal - Prematurity; ITN/IRS - Households protected from malaria	0	0	0
C:\Users\Eva's New Laptop\OneDrive\Eva Documents\WHO Covid\Morocco.PJNZ	Morocco	MAR		Lives Saved Tool (LiST)	Additional neonatal lives saved by intervention by cause	<1 month; Neonatal - Prematurity; Complementary feeding (via reduction in stunting)	0	0	0
C:\Users\Eva's New Laptop\OneDrive\Eva Documents\WHO Covid\Morocco.PJNZ	Morocco	MAR		Lives Saved Tool (LiST)	Additional neonatal lives saved by intervention by cause	<1 month; Neonatal - Prematurity; Complementary feeding (via reduction in wasting)	0	0	0
C:\Users\Eva's New Laptop\OneDrive\Eva Documents\WHO Covid\Morocco.PJNZ	Morocco	MAR		Lives Saved Tool (LiST)	Additional neonatal lives saved by intervention by cause	<1 month; Neonatal - Prematurity; BCG vaccine	0	0	0
C:\Users\Eva's New Laptop\OneDrive\Eva Documents\WHO Covid\Morocco.PJNZ	Morocco	MAR		Lives Saved Tool (LiST)	Additional neonatal lives saved by intervention by cause	<1 month; Neonatal - Prematurity; Polio vaccine	0	0	0
C:\Users\Eva's New Laptop\OneDrive\Eva Documents\WHO Covid\Morocco.PJNZ	Morocco	MAR		Lives Saved Tool (LiST)	Additional neonatal lives saved by intervention by cause	<1 month; Neonatal - Prematurity; DPT vaccine	0	0	0
C:\Users\Eva's New Laptop\OneDrive\Eva Documents\WHO Covid\Morocco.PJNZ	Morocco	MAR		Lives Saved Tool (LiST)	Additional neonatal lives saved by intervention by cause	<1 month; Neonatal - Prematurity; H. influenzae b vaccine	0	0	0
C:\Users\Eva's New Laptop\OneDrive\Eva Documents\WHO Covid\Morocco.PJNZ	Morocco	MAR		Lives Saved Tool (LiST)	Additional neonatal lives saved by intervention by cause	<1 month; Neonatal - Prematurity; HepB vaccine	0	0	0
C:\Users\Eva's New Laptop\OneDrive\Eva Documents\WHO Covid\Morocco.PJNZ	Morocco	MAR		Lives Saved Tool (LiST)	Additional neonatal lives saved by intervention by cause	<1 month; Neonatal - Prematurity; Pneumococcal vaccine	0	0	0
C:\Users\Eva's New Laptop\OneDrive\Eva Documents\WHO Covid\Morocco.PJNZ	Morocco	MAR		Lives Saved Tool (LiST)	Additional neonatal lives saved by intervention by cause	<1 month; Neonatal - Prematurity; Rotavirus vaccine	0	0	0
C:\Users\Eva's New Laptop\OneDrive\Eva Documents\WHO Covid\Morocco.PJNZ	Morocco	MAR		Lives Saved Tool (LiST)	Additional neonatal lives saved by intervention by cause	<1 month; Neonatal - Prematurity; Meningococcal A	0	0	0
C:\Users\Eva's New Laptop\OneDrive\Eva Documents\WHO Covid\Morocco.PJNZ	Morocco	MAR		Lives Saved Tool (LiST)	Additional neonatal lives saved by intervention by cause	<1 month; Neonatal - Prematurity; Malaria vaccine	0	0	0
C:\Users\Eva's New Laptop\OneDrive\Eva Documents\WHO Covid\Morocco.PJNZ	Morocco	MAR		Lives Saved Tool (LiST)	Additional neonatal lives saved by intervention by cause	<1 month; Neonatal - Prematurity; Measles vaccine	0	0	0
C:\Users\Eva's New Laptop\OneDrive\Eva Documents\WHO Covid\Morocco.PJNZ	Morocco	MAR		Lives Saved Tool (LiST)	Additional neonatal lives saved by intervention by cause	<1 month; Neonatal - Prematurity; Diarrheal vaccine pathogen B	0	0	0
C:\Users\Eva's New Laptop\OneDrive\Eva Documents\WHO Covid\Morocco.PJNZ	Morocco	MAR		Lives Saved Tool (LiST)	Additional neonatal lives saved by intervention by cause	<1 month; Neonatal - Prematurity; Diarrheal vaccine pathogen C	0	0	0
C:\Users\Eva's New Laptop\OneDrive\Eva Documents\WHO Covid\Morocco.PJNZ	Morocco	MAR		Lives Saved Tool (LiST)	Additional neonatal lives saved by intervention by cause	<1 month; Neonatal - Prematurity; Vaccine D	0	0	0
C:\Users\Eva's New Laptop\OneDrive\Eva Documents\WHO Covid\Morocco.PJNZ	Morocco	MAR		Lives Saved Tool (LiST)	Additional neonatal lives saved by intervention by cause	<1 month; Neonatal - Prematurity; Maternal sepsis case management	0	0	0
C:\Users\Eva's New Laptop\OneDrive\Eva Documents\WHO Covid\Morocco.PJNZ	Morocco	MAR		Lives Saved Tool (LiST)	Additional neonatal lives saved by intervention by cause	<1 month; Neonatal - Prematurity; Case management of premature babies	0	0	0
C:\Users\Eva's New Laptop\OneDrive\Eva Documents\WHO Covid\Morocco.PJNZ	Morocco	MAR		Lives Saved Tool (LiST)	Additional neonatal lives saved by intervention by cause	<1 month; Neonatal - Prematurity; Case management of neonatal sepsis/pneumonia	0	0	0
C:\Users\Eva's New Laptop\OneDrive\Eva Documents\WHO Covid\Morocco.PJNZ	Morocco	MAR		Lives Saved Tool (LiST)	Additional neonatal lives saved by intervention by cause	<1 month; Neonatal - Prematurity; ORS - oral rehydration solution	0	0	0
C:\Users\Eva's New Laptop\OneDrive\Eva Documents\WHO Covid\Morocco.PJNZ	Morocco	MAR		Lives Saved Tool (LiST)	Additional neonatal lives saved by intervention by cause	<1 month; Neonatal - Prematurity; Antibiotics for treatment of dysentery	0	0	0
C:\Users\Eva's New Laptop\OneDrive\Eva Documents\WHO Covid\Morocco.PJNZ	Morocco	MAR		Lives Saved Tool (LiST)	Additional neonatal lives saved by intervention by cause	<1 month; Neonatal - Prematurity; Zinc for treatment of diarrhea	0	0	0
C:\Users\Eva's New Laptop\OneDrive\Eva Documents\WHO Covid\Morocco.PJNZ	Morocco	MAR		Lives Saved Tool (LiST)	Additional neonatal lives saved by intervention by cause	<1 month; Neonatal - Prematurity; Oral antibiotics for pneumonia	0	0	0
C:\Users\Eva's New Laptop\OneDrive\Eva Documents\WHO Covid\Morocco.PJNZ	Morocco	MAR		Lives Saved Tool (LiST)	Additional neonatal lives saved by intervention by cause	<1 month; Neonatal - Prematurity; Vitamin A for treatment of measles	0	0	0
C:\Users\Eva's New Laptop\OneDrive\Eva Documents\WHO Covid\Morocco.PJNZ	Morocco	MAR		Lives Saved Tool (LiST)	Additional neonatal lives saved by intervention by cause	<1 month; Neonatal - Prematurity; ACTs- Artemisinin compounds for treatment of malaria	0	0	0
C:\Users\Eva's New Laptop\OneDrive\Eva Documents\WHO Covid\Morocco.PJNZ	Morocco	MAR		Lives Saved Tool (LiST)	Additional neonatal lives saved by intervention by cause	<1 month; Neonatal - Prematurity; SAM - treatment for severe acute malnutrition	0	0	0
C:\Users\Eva's New Laptop\OneDrive\Eva Documents\WHO Covid\Morocco.PJNZ	Morocco	MAR		Lives Saved Tool (LiST)	Additional neonatal lives saved by intervention by cause	<1 month; Neonatal - Prematurity; Change in wasting prevalence	0	0	0
C:\Users\Eva's New Laptop\OneDrive\Eva Documents\WHO Covid\Morocco.PJNZ	Morocco	MAR		Lives Saved Tool (LiST)	Additional neonatal lives saved by intervention by cause	<1 month; Neonatal - Prematurity; MAM - treatment for moderate acute malnutrition	0	0	0
C:\Users\Eva's New Laptop\OneDrive\Eva Documents\WHO Covid\Morocco.PJNZ	Morocco	MAR		Lives Saved Tool (LiST)	Additional neonatal lives saved by intervention by cause	<1 month; Neonatal - Prematurity; Cotrimoxazole	0	0	0
C:\Users\Eva's New Laptop\OneDrive\Eva Documents\WHO Covid\Morocco.PJNZ	Morocco	MAR		Lives Saved Tool (LiST)	Additional neonatal lives saved by intervention by cause	<1 month; Neonatal - Prematurity; ART	0	0	0
C:\Users\Eva's New Laptop\OneDrive\Eva Documents\WHO Covid\Morocco.PJNZ	Morocco	MAR		Lives Saved Tool (LiST)	Additional neonatal lives saved by intervention by cause	<1 month; Neonatal - Tetanus; Contraceptive use	0	0	0
C:\Users\Eva's New Laptop\OneDrive\Eva Documents\WHO Covid\Morocco.PJNZ	Morocco	MAR		Lives Saved Tool (LiST)	Additional neonatal lives saved by intervention by cause	<1 month; Neonatal - Tetanus; Folic acid fortification	0	0	0
C:\Users\Eva's New Laptop\OneDrive\Eva Documents\WHO Covid\Morocco.PJNZ	Morocco	MAR		Lives Saved Tool (LiST)	Additional neonatal lives saved by intervention by cause	<1 month; Neonatal - Tetanus; Iron fortification	0	0	0
C:\Users\Eva's New Laptop\OneDrive\Eva Documents\WHO Covid\Morocco.PJNZ	Morocco	MAR		Lives Saved Tool (LiST)	Additional neonatal lives saved by intervention by cause	<1 month; Neonatal - Tetanus; TT - Tetanus toxoid vaccination	0	0	0
C:\Users\Eva's New Laptop\OneDrive\Eva Documents\WHO Covid\Morocco.PJNZ	Morocco	MAR		Lives Saved Tool (LiST)	Additional neonatal lives saved by intervention by cause	<1 month; Neonatal - Tetanus; Prevention of malaria in pregnancy	0	0	0
C:\Users\Eva's New Laptop\OneDrive\Eva Documents\WHO Covid\Morocco.PJNZ	Morocco	MAR		Lives Saved Tool (LiST)	Additional neonatal lives saved by intervention by cause	<1 month; Neonatal - Tetanus; Syphilis detection and treatment	0	0	0
C:\Users\Eva's New Laptop\OneDrive\Eva Documents\WHO Covid\Morocco.PJNZ	Morocco	MAR		Lives Saved Tool (LiST)	Additional neonatal lives saved by intervention by cause	<1 month; Neonatal - Tetanus; Calcium supplementation	0	0	0
C:\Users\Eva's New Laptop\OneDrive\Eva Documents\WHO Covid\Morocco.PJNZ	Morocco	MAR		Lives Saved Tool (LiST)	Additional neonatal lives saved by intervention by cause	<1 month; Neonatal - Tetanus; Micronutrient supplementation (iron and multiple micronutrients)	0	0	0
C:\Users\Eva's New Laptop\OneDrive\Eva Documents\WHO Covid\Morocco.PJNZ	Morocco	MAR		Lives Saved Tool (LiST)	Additional neonatal lives saved by intervention by cause	<1 month; Neonatal - Tetanus; Balanced energy supplementation	0	0	0
C:\Users\Eva's New Laptop\OneDrive\Eva Documents\WHO Covid\Morocco.PJNZ	Morocco	MAR		Lives Saved Tool (LiST)	Additional neonatal lives saved by intervention by cause	<1 month; Neonatal - Tetanus; Hypertensive disorder case management	0	0	0
C:\Users\Eva's New Laptop\OneDrive\Eva Documents\WHO Covid\Morocco.PJNZ	Morocco	MAR		Lives Saved Tool (LiST)	Additional neonatal lives saved by intervention by cause	<1 month; Neonatal - Tetanus; PMTCT - Prevention of mother to child transmission of HIV (including breastfeeding choices)	0	0	0
C:\Users\Eva's New Laptop\OneDrive\Eva Documents\WHO Covid\Morocco.PJNZ	Morocco	MAR		Lives Saved Tool (LiST)	Additional neonatal lives saved by intervention by cause	<1 month; Neonatal - Tetanus; Maternal age and birth order	0	0	0
C:\Users\Eva's New Laptop\OneDrive\Eva Documents\WHO Covid\Morocco.PJNZ	Morocco	MAR		Lives Saved Tool (LiST)	Additional neonatal lives saved by intervention by cause	<1 month; Neonatal - Tetanus; Birth intervals	0	0	0
C:\Users\Eva's New Laptop\OneDrive\Eva Documents\WHO Covid\Morocco.PJNZ	Morocco	MAR		Lives Saved Tool (LiST)	Additional neonatal lives saved by intervention by cause	<1 month; Neonatal - Tetanus; Thermal protection	0	0	0
C:\Users\Eva's New Laptop\OneDrive\Eva Documents\WHO Covid\Morocco.PJNZ	Morocco	MAR		Lives Saved Tool (LiST)	Additional neonatal lives saved by intervention by cause	<1 month; Neonatal - Tetanus; Clean cord care	0	0	0
C:\Users\Eva's New Laptop\OneDrive\Eva Documents\WHO Covid\Morocco.PJNZ	Morocco	MAR		Lives Saved Tool (LiST)	Additional neonatal lives saved by intervention by cause	<1 month; Neonatal - Tetanus; Clean birth environment	0	0	0
C:\Users\Eva's New Laptop\OneDrive\Eva Documents\WHO Covid\Morocco.PJNZ	Morocco	MAR		Lives Saved Tool (LiST)	Additional neonatal lives saved by intervention by cause	<1 month; Neonatal - Tetanus; Immediate drying and additional stimulation	0	0	0
C:\Users\Eva's New Laptop\OneDrive\Eva Documents\WHO Covid\Morocco.PJNZ	Morocco	MAR		Lives Saved Tool (LiST)	Additional neonatal lives saved by intervention by cause	<1 month; Neonatal - Tetanus; Neonatal resuscitation	0	0	0
C:\Users\Eva's New Laptop\OneDrive\Eva Documents\WHO Covid\Morocco.PJNZ	Morocco	MAR		Lives Saved Tool (LiST)	Additional neonatal lives saved by intervention by cause	<1 month; Neonatal - Tetanus; Antenatal corticosteroids for preterm labor	0	0	0
C:\Users\Eva's New Laptop\OneDrive\Eva Documents\WHO Covid\Morocco.PJNZ	Morocco	MAR		Lives Saved Tool (LiST)	Additional neonatal lives saved by intervention by cause	<1 month; Neonatal - Tetanus; Antibiotics for preterm or prolonged PROM	0	0	0
C:\Users\Eva's New Laptop\OneDrive\Eva Documents\WHO Covid\Morocco.PJNZ	Morocco	MAR		Lives Saved Tool (LiST)	Additional neonatal lives saved by intervention by cause	<1 month; Neonatal - Tetanus; MgSO4 for eclampsia	0	0	0
C:\Users\Eva's New Laptop\OneDrive\Eva Documents\WHO Covid\Morocco.PJNZ	Morocco	MAR		Lives Saved Tool (LiST)	Additional neonatal lives saved by intervention by cause	<1 month; Neonatal - Tetanus; Parenteral administration of uterotonics	0	0	0
C:\Users\Eva's New Laptop\OneDrive\Eva Documents\WHO Covid\Morocco.PJNZ	Morocco	MAR		Lives Saved Tool (LiST)	Additional neonatal lives saved by intervention by cause	<1 month; Neonatal - Tetanus; Parenteral administration of antibiotics	0	0	0
C:\Users\Eva's New Laptop\OneDrive\Eva Documents\WHO Covid\Morocco.PJNZ	Morocco	MAR		Lives Saved Tool (LiST)	Additional neonatal lives saved by intervention by cause	<1 month; Neonatal - Tetanus; Assisted vaginal delivery	0	0	0
C:\Users\Eva's New Laptop\OneDrive\Eva Documents\WHO Covid\Morocco.PJNZ	Morocco	MAR		Lives Saved Tool (LiST)	Additional neonatal lives saved by intervention by cause	<1 month; Neonatal - Tetanus; Cesarean delivery	0	0	0
C:\Users\Eva's New Laptop\OneDrive\Eva Documents\WHO Covid\Morocco.PJNZ	Morocco	MAR		Lives Saved Tool (LiST)	Additional neonatal lives saved by intervention by cause	<1 month; Neonatal - Tetanus; Age-appropriate breastfeeding practices	0	0	0
C:\Users\Eva's New Laptop\OneDrive\Eva Documents\WHO Covid\Morocco.PJNZ	Morocco	MAR		Lives Saved Tool (LiST)	Additional neonatal lives saved by intervention by cause	<1 month; Neonatal - Tetanus; Prevalence of early initiation of breastfeeding	0	0	0
C:\Users\Eva's New Laptop\OneDrive\Eva Documents\WHO Covid\Morocco.PJNZ	Morocco	MAR		Lives Saved Tool (LiST)	Additional neonatal lives saved by intervention by cause	<1 month; Neonatal - Tetanus; Appropriate complementary feeding	0	0	0
C:\Users\Eva's New Laptop\OneDrive\Eva Documents\WHO Covid\Morocco.PJNZ	Morocco	MAR		Lives Saved Tool (LiST)	Additional neonatal lives saved by intervention by cause	<1 month; Neonatal - Tetanus; Change in stunting prevalence	0	0	0
C:\Users\Eva's New Laptop\OneDrive\Eva Documents\WHO Covid\Morocco.PJNZ	Morocco	MAR		Lives Saved Tool (LiST)	Additional neonatal lives saved by intervention by cause	<1 month; Neonatal - Tetanus; Vitamin A supplementation	0	0	0
C:\Users\Eva's New Laptop\OneDrive\Eva Documents\WHO Covid\Morocco.PJNZ	Morocco	MAR		Lives Saved Tool (LiST)	Additional neonatal lives saved by intervention by cause	<1 month; Neonatal - Tetanus; Zinc supplementation	0	0	0
C:\Users\Eva's New Laptop\OneDrive\Eva Documents\WHO Covid\Morocco.PJNZ	Morocco	MAR		Lives Saved Tool (LiST)	Additional neonatal lives saved by intervention by cause	<1 month; Neonatal - Tetanus; Basic sanitation	0	0	0
C:\Users\Eva's New Laptop\OneDrive\Eva Documents\WHO Covid\Morocco.PJNZ	Morocco	MAR		Lives Saved Tool (LiST)	Additional neonatal lives saved by intervention by cause	<1 month; Neonatal - Tetanus; Point-of-use filtered water	0	0	0
C:\Users\Eva's New Laptop\OneDrive\Eva Documents\WHO Covid\Morocco.PJNZ	Morocco	MAR		Lives Saved Tool (LiST)	Additional neonatal lives saved by intervention by cause	<1 month; Neonatal - Tetanus; Piped water	0	0	0
C:\Users\Eva's New Laptop\OneDrive\Eva Documents\WHO Covid\Morocco.PJNZ	Morocco	MAR		Lives Saved Tool (LiST)	Additional neonatal lives saved by intervention by cause	<1 month; Neonatal - Tetanus; Hand washing with soap	0	0	0
C:\Users\Eva's New Laptop\OneDrive\Eva Documents\WHO Covid\Morocco.PJNZ	Morocco	MAR		Lives Saved Tool (LiST)	Additional neonatal lives saved by intervention by cause	<1 month; Neonatal - Tetanus; Hygienic disposal of children's stools	0	0	0
C:\Users\Eva's New Laptop\OneDrive\Eva Documents\WHO Covid\Morocco.PJNZ	Morocco	MAR		Lives Saved Tool (LiST)	Additional neonatal lives saved by intervention by cause	<1 month; Neonatal - Tetanus; ITN/IRS - Households protected from malaria	0	0	0
C:\Users\Eva's New Laptop\OneDrive\Eva Documents\WHO Covid\Morocco.PJNZ	Morocco	MAR		Lives Saved Tool (LiST)	Additional neonatal lives saved by intervention by cause	<1 month; Neonatal - Tetanus; Complementary feeding (via reduction in stunting)	0	0	0
C:\Users\Eva's New Laptop\OneDrive\Eva Documents\WHO Covid\Morocco.PJNZ	Morocco	MAR		Lives Saved Tool (LiST)	Additional neonatal lives saved by intervention by cause	<1 month; Neonatal - Tetanus; Complementary feeding (via reduction in wasting)	0	0	0
C:\Users\Eva's New Laptop\OneDrive\Eva Documents\WHO Covid\Morocco.PJNZ	Morocco	MAR		Lives Saved Tool (LiST)	Additional neonatal lives saved by intervention by cause	<1 month; Neonatal - Tetanus; BCG vaccine	0	0	0
C:\Users\Eva's New Laptop\OneDrive\Eva Documents\WHO Covid\Morocco.PJNZ	Morocco	MAR		Lives Saved Tool (LiST)	Additional neonatal lives saved by intervention by cause	<1 month; Neonatal - Tetanus; Polio vaccine	0	0	0
C:\Users\Eva's New Laptop\OneDrive\Eva Documents\WHO Covid\Morocco.PJNZ	Morocco	MAR		Lives Saved Tool (LiST)	Additional neonatal lives saved by intervention by cause	<1 month; Neonatal - Tetanus; DPT vaccine	0	0	0
C:\Users\Eva's New Laptop\OneDrive\Eva Documents\WHO Covid\Morocco.PJNZ	Morocco	MAR		Lives Saved Tool (LiST)	Additional neonatal lives saved by intervention by cause	<1 month; Neonatal - Tetanus; H. influenzae b vaccine	0	0	0
C:\Users\Eva's New Laptop\OneDrive\Eva Documents\WHO Covid\Morocco.PJNZ	Morocco	MAR		Lives Saved Tool (LiST)	Additional neonatal lives saved by intervention by cause	<1 month; Neonatal - Tetanus; HepB vaccine	0	0	0
C:\Users\Eva's New Laptop\OneDrive\Eva Documents\WHO Covid\Morocco.PJNZ	Morocco	MAR		Lives Saved Tool (LiST)	Additional neonatal lives saved by intervention by cause	<1 month; Neonatal - Tetanus; Pneumococcal vaccine	0	0	0
C:\Users\Eva's New Laptop\OneDrive\Eva Documents\WHO Covid\Morocco.PJNZ	Morocco	MAR		Lives Saved Tool (LiST)	Additional neonatal lives saved by intervention by cause	<1 month; Neonatal - Tetanus; Rotavirus vaccine	0	0	0
C:\Users\Eva's New Laptop\OneDrive\Eva Documents\WHO Covid\Morocco.PJNZ	Morocco	MAR		Lives Saved Tool (LiST)	Additional neonatal lives saved by intervention by cause	<1 month; Neonatal - Tetanus; Meningococcal A	0	0	0
C:\Users\Eva's New Laptop\OneDrive\Eva Documents\WHO Covid\Morocco.PJNZ	Morocco	MAR		Lives Saved Tool (LiST)	Additional neonatal lives saved by intervention by cause	<1 month; Neonatal - Tetanus; Malaria vaccine	0	0	0
C:\Users\Eva's New Laptop\OneDrive\Eva Documents\WHO Covid\Morocco.PJNZ	Morocco	MAR		Lives Saved Tool (LiST)	Additional neonatal lives saved by intervention by cause	<1 month; Neonatal - Tetanus; Measles vaccine	0	0	0
C:\Users\Eva's New Laptop\OneDrive\Eva Documents\WHO Covid\Morocco.PJNZ	Morocco	MAR		Lives Saved Tool (LiST)	Additional neonatal lives saved by intervention by cause	<1 month; Neonatal - Tetanus; Diarrheal vaccine pathogen B	0	0	0
C:\Users\Eva's New Laptop\OneDrive\Eva Documents\WHO Covid\Morocco.PJNZ	Morocco	MAR		Lives Saved Tool (LiST)	Additional neonatal lives saved by intervention by cause	<1 month; Neonatal - Tetanus; Diarrheal vaccine pathogen C	0	0	0
C:\Users\Eva's New Laptop\OneDrive\Eva Documents\WHO Covid\Morocco.PJNZ	Morocco	MAR		Lives Saved Tool (LiST)	Additional neonatal lives saved by intervention by cause	<1 month; Neonatal - Tetanus; Vaccine D	0	0	0
C:\Users\Eva's New Laptop\OneDrive\Eva Documents\WHO Covid\Morocco.PJNZ	Morocco	MAR		Lives Saved Tool (LiST)	Additional neonatal lives saved by intervention by cause	<1 month; Neonatal - Tetanus; Maternal sepsis case management	0	0	0
C:\Users\Eva's New Laptop\OneDrive\Eva Documents\WHO Covid\Morocco.PJNZ	Morocco	MAR		Lives Saved Tool (LiST)	Additional neonatal lives saved by intervention by cause	<1 month; Neonatal - Tetanus; Case management of premature babies	0	0	0
C:\Users\Eva's New Laptop\OneDrive\Eva Documents\WHO Covid\Morocco.PJNZ	Morocco	MAR		Lives Saved Tool (LiST)	Additional neonatal lives saved by intervention by cause	<1 month; Neonatal - Tetanus; Case management of neonatal sepsis/pneumonia	0	0	0
C:\Users\Eva's New Laptop\OneDrive\Eva Documents\WHO Covid\Morocco.PJNZ	Morocco	MAR		Lives Saved Tool (LiST)	Additional neonatal lives saved by intervention by cause	<1 month; Neonatal - Tetanus; ORS - oral rehydration solution	0	0	0
C:\Users\Eva's New Laptop\OneDrive\Eva Documents\WHO Covid\Morocco.PJNZ	Morocco	MAR		Lives Saved Tool (LiST)	Additional neonatal lives saved by intervention by cause	<1 month; Neonatal - Tetanus; Antibiotics for treatment of dysentery	0	0	0
C:\Users\Eva's New Laptop\OneDrive\Eva Documents\WHO Covid\Morocco.PJNZ	Morocco	MAR		Lives Saved Tool (LiST)	Additional neonatal lives saved by intervention by cause	<1 month; Neonatal - Tetanus; Zinc for treatment of diarrhea	0	0	0
C:\Users\Eva's New Laptop\OneDrive\Eva Documents\WHO Covid\Morocco.PJNZ	Morocco	MAR		Lives Saved Tool (LiST)	Additional neonatal lives saved by intervention by cause	<1 month; Neonatal - Tetanus; Oral antibiotics for pneumonia	0	0	0
C:\Users\Eva's New Laptop\OneDrive\Eva Documents\WHO Covid\Morocco.PJNZ	Morocco	MAR		Lives Saved Tool (LiST)	Additional neonatal lives saved by intervention by cause	<1 month; Neonatal - Tetanus; Vitamin A for treatment of measles	0	0	0
C:\Users\Eva's New Laptop\OneDrive\Eva Documents\WHO Covid\Morocco.PJNZ	Morocco	MAR		Lives Saved Tool (LiST)	Additional neonatal lives saved by intervention by cause	<1 month; Neonatal - Tetanus; ACTs- Artemisinin compounds for treatment of malaria	0	0	0
C:\Users\Eva's New Laptop\OneDrive\Eva Documents\WHO Covid\Morocco.PJNZ	Morocco	MAR		Lives Saved Tool (LiST)	Additional neonatal lives saved by intervention by cause	<1 month; Neonatal - Tetanus; SAM - treatment for severe acute malnutrition	0	0	0
C:\Users\Eva's New Laptop\OneDrive\Eva Documents\WHO Covid\Morocco.PJNZ	Morocco	MAR		Lives Saved Tool (LiST)	Additional neonatal lives saved by intervention by cause	<1 month; Neonatal - Tetanus; Change in wasting prevalence	0	0	0
C:\Users\Eva's New Laptop\OneDrive\Eva Documents\WHO Covid\Morocco.PJNZ	Morocco	MAR		Lives Saved Tool (LiST)	Additional neonatal lives saved by intervention by cause	<1 month; Neonatal - Tetanus; MAM - treatment for moderate acute malnutrition	0	0	0
C:\Users\Eva's New Laptop\OneDrive\Eva Documents\WHO Covid\Morocco.PJNZ	Morocco	MAR		Lives Saved Tool (LiST)	Additional neonatal lives saved by intervention by cause	<1 month; Neonatal - Tetanus; Cotrimoxazole	0	0	0
C:\Users\Eva's New Laptop\OneDrive\Eva Documents\WHO Covid\Morocco.PJNZ	Morocco	MAR		Lives Saved Tool (LiST)	Additional neonatal lives saved by intervention by cause	<1 month; Neonatal - Tetanus; ART	0	0	0
C:\Users\Eva's New Laptop\OneDrive\Eva Documents\WHO Covid\Morocco.PJNZ	Morocco	MAR		Lives Saved Tool (LiST)	Additional neonatal lives saved by intervention by cause	<1 month; Neonatal - Congenital anomalies; Contraceptive use	0	0	0
C:\Users\Eva's New Laptop\OneDrive\Eva Documents\WHO Covid\Morocco.PJNZ	Morocco	MAR		Lives Saved Tool (LiST)	Additional neonatal lives saved by intervention by cause	<1 month; Neonatal - Congenital anomalies; Folic acid fortification	0	0	0
C:\Users\Eva's New Laptop\OneDrive\Eva Documents\WHO Covid\Morocco.PJNZ	Morocco	MAR		Lives Saved Tool (LiST)	Additional neonatal lives saved by intervention by cause	<1 month; Neonatal - Congenital anomalies; Iron fortification	0	0	0
C:\Users\Eva's New Laptop\OneDrive\Eva Documents\WHO Covid\Morocco.PJNZ	Morocco	MAR		Lives Saved Tool (LiST)	Additional neonatal lives saved by intervention by cause	<1 month; Neonatal - Congenital anomalies; TT - Tetanus toxoid vaccination	0	0	0
C:\Users\Eva's New Laptop\OneDrive\Eva Documents\WHO Covid\Morocco.PJNZ	Morocco	MAR		Lives Saved Tool (LiST)	Additional neonatal lives saved by intervention by cause	<1 month; Neonatal - Congenital anomalies; Prevention of malaria in pregnancy	0	0	0
C:\Users\Eva's New Laptop\OneDrive\Eva Documents\WHO Covid\Morocco.PJNZ	Morocco	MAR		Lives Saved Tool (LiST)	Additional neonatal lives saved by intervention by cause	<1 month; Neonatal - Congenital anomalies; Syphilis detection and treatment	0	0	0
C:\Users\Eva's New Laptop\OneDrive\Eva Documents\WHO Covid\Morocco.PJNZ	Morocco	MAR		Lives Saved Tool (LiST)	Additional neonatal lives saved by intervention by cause	<1 month; Neonatal - Congenital anomalies; Calcium supplementation	0	0	0
C:\Users\Eva's New Laptop\OneDrive\Eva Documents\WHO Covid\Morocco.PJNZ	Morocco	MAR		Lives Saved Tool (LiST)	Additional neonatal lives saved by intervention by cause	<1 month; Neonatal - Congenital anomalies; Micronutrient supplementation (iron and multiple micronutrients)	0	0	0
C:\Users\Eva's New Laptop\OneDrive\Eva Documents\WHO Covid\Morocco.PJNZ	Morocco	MAR		Lives Saved Tool (LiST)	Additional neonatal lives saved by intervention by cause	<1 month; Neonatal - Congenital anomalies; Balanced energy supplementation	0	0	0
C:\Users\Eva's New Laptop\OneDrive\Eva Documents\WHO Covid\Morocco.PJNZ	Morocco	MAR		Lives Saved Tool (LiST)	Additional neonatal lives saved by intervention by cause	<1 month; Neonatal - Congenital anomalies; Hypertensive disorder case management	0	0	0
C:\Users\Eva's New Laptop\OneDrive\Eva Documents\WHO Covid\Morocco.PJNZ	Morocco	MAR		Lives Saved Tool (LiST)	Additional neonatal lives saved by intervention by cause	<1 month; Neonatal - Congenital anomalies; PMTCT - Prevention of mother to child transmission of HIV (including breastfeeding choices)	0	0	0
C:\Users\Eva's New Laptop\OneDrive\Eva Documents\WHO Covid\Morocco.PJNZ	Morocco	MAR		Lives Saved Tool (LiST)	Additional neonatal lives saved by intervention by cause	<1 month; Neonatal - Congenital anomalies; Maternal age and birth order	0	0	0
C:\Users\Eva's New Laptop\OneDrive\Eva Documents\WHO Covid\Morocco.PJNZ	Morocco	MAR		Lives Saved Tool (LiST)	Additional neonatal lives saved by intervention by cause	<1 month; Neonatal - Congenital anomalies; Birth intervals	0	0	0
C:\Users\Eva's New Laptop\OneDrive\Eva Documents\WHO Covid\Morocco.PJNZ	Morocco	MAR		Lives Saved Tool (LiST)	Additional neonatal lives saved by intervention by cause	<1 month; Neonatal - Congenital anomalies; Thermal protection	0	0	0
C:\Users\Eva's New Laptop\OneDrive\Eva Documents\WHO Covid\Morocco.PJNZ	Morocco	MAR		Lives Saved Tool (LiST)	Additional neonatal lives saved by intervention by cause	<1 month; Neonatal - Congenital anomalies; Clean cord care	0	0	0
C:\Users\Eva's New Laptop\OneDrive\Eva Documents\WHO Covid\Morocco.PJNZ	Morocco	MAR		Lives Saved Tool (LiST)	Additional neonatal lives saved by intervention by cause	<1 month; Neonatal - Congenital anomalies; Clean birth environment	0	0	0
C:\Users\Eva's New Laptop\OneDrive\Eva Documents\WHO Covid\Morocco.PJNZ	Morocco	MAR		Lives Saved Tool (LiST)	Additional neonatal lives saved by intervention by cause	<1 month; Neonatal - Congenital anomalies; Immediate drying and additional stimulation	0	0	0
C:\Users\Eva's New Laptop\OneDrive\Eva Documents\WHO Covid\Morocco.PJNZ	Morocco	MAR		Lives Saved Tool (LiST)	Additional neonatal lives saved by intervention by cause	<1 month; Neonatal - Congenital anomalies; Neonatal resuscitation	0	0	0
C:\Users\Eva's New Laptop\OneDrive\Eva Documents\WHO Covid\Morocco.PJNZ	Morocco	MAR		Lives Saved Tool (LiST)	Additional neonatal lives saved by intervention by cause	<1 month; Neonatal - Congenital anomalies; Antenatal corticosteroids for preterm labor	0	0	0
C:\Users\Eva's New Laptop\OneDrive\Eva Documents\WHO Covid\Morocco.PJNZ	Morocco	MAR		Lives Saved Tool (LiST)	Additional neonatal lives saved by intervention by cause	<1 month; Neonatal - Congenital anomalies; Antibiotics for preterm or prolonged PROM	0	0	0
C:\Users\Eva's New Laptop\OneDrive\Eva Documents\WHO Covid\Morocco.PJNZ	Morocco	MAR		Lives Saved Tool (LiST)	Additional neonatal lives saved by intervention by cause	<1 month; Neonatal - Congenital anomalies; MgSO4 for eclampsia	0	0	0
C:\Users\Eva's New Laptop\OneDrive\Eva Documents\WHO Covid\Morocco.PJNZ	Morocco	MAR		Lives Saved Tool (LiST)	Additional neonatal lives saved by intervention by cause	<1 month; Neonatal - Congenital anomalies; Parenteral administration of uterotonics	0	0	0
C:\Users\Eva's New Laptop\OneDrive\Eva Documents\WHO Covid\Morocco.PJNZ	Morocco	MAR		Lives Saved Tool (LiST)	Additional neonatal lives saved by intervention by cause	<1 month; Neonatal - Congenital anomalies; Parenteral administration of antibiotics	0	0	0
C:\Users\Eva's New Laptop\OneDrive\Eva Documents\WHO Covid\Morocco.PJNZ	Morocco	MAR		Lives Saved Tool (LiST)	Additional neonatal lives saved by intervention by cause	<1 month; Neonatal - Congenital anomalies; Assisted vaginal delivery	0	0	0
C:\Users\Eva's New Laptop\OneDrive\Eva Documents\WHO Covid\Morocco.PJNZ	Morocco	MAR		Lives Saved Tool (LiST)	Additional neonatal lives saved by intervention by cause	<1 month; Neonatal - Congenital anomalies; Cesarean delivery	0	0	0
C:\Users\Eva's New Laptop\OneDrive\Eva Documents\WHO Covid\Morocco.PJNZ	Morocco	MAR		Lives Saved Tool (LiST)	Additional neonatal lives saved by intervention by cause	<1 month; Neonatal - Congenital anomalies; Age-appropriate breastfeeding practices	0	0	0
C:\Users\Eva's New Laptop\OneDrive\Eva Documents\WHO Covid\Morocco.PJNZ	Morocco	MAR		Lives Saved Tool (LiST)	Additional neonatal lives saved by intervention by cause	<1 month; Neonatal - Congenital anomalies; Prevalence of early initiation of breastfeeding	0	0	0
C:\Users\Eva's New Laptop\OneDrive\Eva Documents\WHO Covid\Morocco.PJNZ	Morocco	MAR		Lives Saved Tool (LiST)	Additional neonatal lives saved by intervention by cause	<1 month; Neonatal - Congenital anomalies; Appropriate complementary feeding	0	0	0
C:\Users\Eva's New Laptop\OneDrive\Eva Documents\WHO Covid\Morocco.PJNZ	Morocco	MAR		Lives Saved Tool (LiST)	Additional neonatal lives saved by intervention by cause	<1 month; Neonatal - Congenital anomalies; Change in stunting prevalence	0	0	0
C:\Users\Eva's New Laptop\OneDrive\Eva Documents\WHO Covid\Morocco.PJNZ	Morocco	MAR		Lives Saved Tool (LiST)	Additional neonatal lives saved by intervention by cause	<1 month; Neonatal - Congenital anomalies; Vitamin A supplementation	0	0	0
C:\Users\Eva's New Laptop\OneDrive\Eva Documents\WHO Covid\Morocco.PJNZ	Morocco	MAR		Lives Saved Tool (LiST)	Additional neonatal lives saved by intervention by cause	<1 month; Neonatal - Congenital anomalies; Zinc supplementation	0	0	0
C:\Users\Eva's New Laptop\OneDrive\Eva Documents\WHO Covid\Morocco.PJNZ	Morocco	MAR		Lives Saved Tool (LiST)	Additional neonatal lives saved by intervention by cause	<1 month; Neonatal - Congenital anomalies; Basic sanitation	0	0	0
C:\Users\Eva's New Laptop\OneDrive\Eva Documents\WHO Covid\Morocco.PJNZ	Morocco	MAR		Lives Saved Tool (LiST)	Additional neonatal lives saved by intervention by cause	<1 month; Neonatal - Congenital anomalies; Point-of-use filtered water	0	0	0
C:\Users\Eva's New Laptop\OneDrive\Eva Documents\WHO Covid\Morocco.PJNZ	Morocco	MAR		Lives Saved Tool (LiST)	Additional neonatal lives saved by intervention by cause	<1 month; Neonatal - Congenital anomalies; Piped water	0	0	0
C:\Users\Eva's New Laptop\OneDrive\Eva Documents\WHO Covid\Morocco.PJNZ	Morocco	MAR		Lives Saved Tool (LiST)	Additional neonatal lives saved by intervention by cause	<1 month; Neonatal - Congenital anomalies; Hand washing with soap	0	0	0
C:\Users\Eva's New Laptop\OneDrive\Eva Documents\WHO Covid\Morocco.PJNZ	Morocco	MAR		Lives Saved Tool (LiST)	Additional neonatal lives saved by intervention by cause	<1 month; Neonatal - Congenital anomalies; Hygienic disposal of children's stools	0	0	0
C:\Users\Eva's New Laptop\OneDrive\Eva Documents\WHO Covid\Morocco.PJNZ	Morocco	MAR		Lives Saved Tool (LiST)	Additional neonatal lives saved by intervention by cause	<1 month; Neonatal - Congenital anomalies; ITN/IRS - Households protected from malaria	0	0	0
C:\Users\Eva's New Laptop\OneDrive\Eva Documents\WHO Covid\Morocco.PJNZ	Morocco	MAR		Lives Saved Tool (LiST)	Additional neonatal lives saved by intervention by cause	<1 month; Neonatal - Congenital anomalies; Complementary feeding (via reduction in stunting)	0	0	0
C:\Users\Eva's New Laptop\OneDrive\Eva Documents\WHO Covid\Morocco.PJNZ	Morocco	MAR		Lives Saved Tool (LiST)	Additional neonatal lives saved by intervention by cause	<1 month; Neonatal - Congenital anomalies; Complementary feeding (via reduction in wasting)	0	0	0
C:\Users\Eva's New Laptop\OneDrive\Eva Documents\WHO Covid\Morocco.PJNZ	Morocco	MAR		Lives Saved Tool (LiST)	Additional neonatal lives saved by intervention by cause	<1 month; Neonatal - Congenital anomalies; BCG vaccine	0	0	0
C:\Users\Eva's New Laptop\OneDrive\Eva Documents\WHO Covid\Morocco.PJNZ	Morocco	MAR		Lives Saved Tool (LiST)	Additional neonatal lives saved by intervention by cause	<1 month; Neonatal - Congenital anomalies; Polio vaccine	0	0	0
C:\Users\Eva's New Laptop\OneDrive\Eva Documents\WHO Covid\Morocco.PJNZ	Morocco	MAR		Lives Saved Tool (LiST)	Additional neonatal lives saved by intervention by cause	<1 month; Neonatal - Congenital anomalies; DPT vaccine	0	0	0
C:\Users\Eva's New Laptop\OneDrive\Eva Documents\WHO Covid\Morocco.PJNZ	Morocco	MAR		Lives Saved Tool (LiST)	Additional neonatal lives saved by intervention by cause	<1 month; Neonatal - Congenital anomalies; H. influenzae b vaccine	0	0	0
C:\Users\Eva's New Laptop\OneDrive\Eva Documents\WHO Covid\Morocco.PJNZ	Morocco	MAR		Lives Saved Tool (LiST)	Additional neonatal lives saved by intervention by cause	<1 month; Neonatal - Congenital anomalies; HepB vaccine	0	0	0
C:\Users\Eva's New Laptop\OneDrive\Eva Documents\WHO Covid\Morocco.PJNZ	Morocco	MAR		Lives Saved Tool (LiST)	Additional neonatal lives saved by intervention by cause	<1 month; Neonatal - Congenital anomalies; Pneumococcal vaccine	0	0	0
C:\Users\Eva's New Laptop\OneDrive\Eva Documents\WHO Covid\Morocco.PJNZ	Morocco	MAR		Lives Saved Tool (LiST)	Additional neonatal lives saved by intervention by cause	<1 month; Neonatal - Congenital anomalies; Rotavirus vaccine	0	0	0
C:\Users\Eva's New Laptop\OneDrive\Eva Documents\WHO Covid\Morocco.PJNZ	Morocco	MAR		Lives Saved Tool (LiST)	Additional neonatal lives saved by intervention by cause	<1 month; Neonatal - Congenital anomalies; Meningococcal A	0	0	0
C:\Users\Eva's New Laptop\OneDrive\Eva Documents\WHO Covid\Morocco.PJNZ	Morocco	MAR		Lives Saved Tool (LiST)	Additional neonatal lives saved by intervention by cause	<1 month; Neonatal - Congenital anomalies; Malaria vaccine	0	0	0
C:\Users\Eva's New Laptop\OneDrive\Eva Documents\WHO Covid\Morocco.PJNZ	Morocco	MAR		Lives Saved Tool (LiST)	Additional neonatal lives saved by intervention by cause	<1 month; Neonatal - Congenital anomalies; Measles vaccine	0	0	0
C:\Users\Eva's New Laptop\OneDrive\Eva Documents\WHO Covid\Morocco.PJNZ	Morocco	MAR		Lives Saved Tool (LiST)	Additional neonatal lives saved by intervention by cause	<1 month; Neonatal - Congenital anomalies; Diarrheal vaccine pathogen B	0	0	0
C:\Users\Eva's New Laptop\OneDrive\Eva Documents\WHO Covid\Morocco.PJNZ	Morocco	MAR		Lives Saved Tool (LiST)	Additional neonatal lives saved by intervention by cause	<1 month; Neonatal - Congenital anomalies; Diarrheal vaccine pathogen C	0	0	0
C:\Users\Eva's New Laptop\OneDrive\Eva Documents\WHO Covid\Morocco.PJNZ	Morocco	MAR		Lives Saved Tool (LiST)	Additional neonatal lives saved by intervention by cause	<1 month; Neonatal - Congenital anomalies; Vaccine D	0	0	0
C:\Users\Eva's New Laptop\OneDrive\Eva Documents\WHO Covid\Morocco.PJNZ	Morocco	MAR		Lives Saved Tool (LiST)	Additional neonatal lives saved by intervention by cause	<1 month; Neonatal - Congenital anomalies; Maternal sepsis case management	0	0	0
C:\Users\Eva's New Laptop\OneDrive\Eva Documents\WHO Covid\Morocco.PJNZ	Morocco	MAR		Lives Saved Tool (LiST)	Additional neonatal lives saved by intervention by cause	<1 month; Neonatal - Congenital anomalies; Case management of premature babies	0	0	0
C:\Users\Eva's New Laptop\OneDrive\Eva Documents\WHO Covid\Morocco.PJNZ	Morocco	MAR		Lives Saved Tool (LiST)	Additional neonatal lives saved by intervention by cause	<1 month; Neonatal - Congenital anomalies; Case management of neonatal sepsis/pneumonia	0	0	0
C:\Users\Eva's New Laptop\OneDrive\Eva Documents\WHO Covid\Morocco.PJNZ	Morocco	MAR		Lives Saved Tool (LiST)	Additional neonatal lives saved by intervention by cause	<1 month; Neonatal - Congenital anomalies; ORS - oral rehydration solution	0	0	0
C:\Users\Eva's New Laptop\OneDrive\Eva Documents\WHO Covid\Morocco.PJNZ	Morocco	MAR		Lives Saved Tool (LiST)	Additional neonatal lives saved by intervention by cause	<1 month; Neonatal - Congenital anomalies; Antibiotics for treatment of dysentery	0	0	0
C:\Users\Eva's New Laptop\OneDrive\Eva Documents\WHO Covid\Morocco.PJNZ	Morocco	MAR		Lives Saved Tool (LiST)	Additional neonatal lives saved by intervention by cause	<1 month; Neonatal - Congenital anomalies; Zinc for treatment of diarrhea	0	0	0
C:\Users\Eva's New Laptop\OneDrive\Eva Documents\WHO Covid\Morocco.PJNZ	Morocco	MAR		Lives Saved Tool (LiST)	Additional neonatal lives saved by intervention by cause	<1 month; Neonatal - Congenital anomalies; Oral antibiotics for pneumonia	0	0	0
C:\Users\Eva's New Laptop\OneDrive\Eva Documents\WHO Covid\Morocco.PJNZ	Morocco	MAR		Lives Saved Tool (LiST)	Additional neonatal lives saved by intervention by cause	<1 month; Neonatal - Congenital anomalies; Vitamin A for treatment of measles	0	0	0
C:\Users\Eva's New Laptop\OneDrive\Eva Documents\WHO Covid\Morocco.PJNZ	Morocco	MAR		Lives Saved Tool (LiST)	Additional neonatal lives saved by intervention by cause	<1 month; Neonatal - Congenital anomalies; ACTs- Artemisinin compounds for treatment of malaria	0	0	0
C:\Users\Eva's New Laptop\OneDrive\Eva Documents\WHO Covid\Morocco.PJNZ	Morocco	MAR		Lives Saved Tool (LiST)	Additional neonatal lives saved by intervention by cause	<1 month; Neonatal - Congenital anomalies; SAM - treatment for severe acute malnutrition	0	0	0
C:\Users\Eva's New Laptop\OneDrive\Eva Documents\WHO Covid\Morocco.PJNZ	Morocco	MAR		Lives Saved Tool (LiST)	Additional neonatal lives saved by intervention by cause	<1 month; Neonatal - Congenital anomalies; Change in wasting prevalence	0	0	0
C:\Users\Eva's New Laptop\OneDrive\Eva Documents\WHO Covid\Morocco.PJNZ	Morocco	MAR		Lives Saved Tool (LiST)	Additional neonatal lives saved by intervention by cause	<1 month; Neonatal - Congenital anomalies; MAM - treatment for moderate acute malnutrition	0	0	0
C:\Users\Eva's New Laptop\OneDrive\Eva Documents\WHO Covid\Morocco.PJNZ	Morocco	MAR		Lives Saved Tool (LiST)	Additional neonatal lives saved by intervention by cause	<1 month; Neonatal - Congenital anomalies; Cotrimoxazole	0	0	0
[truncated: 14,847 more rows]

## Sheet: Review Dem +Epi Data
		Demographic and Epidemiological Data
		DEMOGRAPHIC DATA	Name in Spectrum Download	Source/Note			Population Size 2019	Population Size 2020	Population Size 2021	LiST Data Table
		Total Population	Total population	UN Pop Division/LiST			36526804	36973160	37414832	DemProj/Demographic Data
	x	Women of Reproductive Age (aged 15-49)	Women of reproductive age	UN Pop Division/LiST			9539840	9606364	9662087	DemProj/Demographic Data
		Married WRA	Married women of reproductive age	UN Pop Division/LiST	0.523	Marriage Rate	4989336	5024128	5053272	FamPlan/Proximate Determinants: Percent of women 15-49 in union
		Pregnancies	Pregnancies	FamPlan Result		Births + Abortions + Miscarriage	1128669	1122622	1118604	FamPlan/Results/Demographic Events\Pregnancies
		Births	Births	Fam Plan Result	53.586	Total Pop x CBR/1000	681648	677115	673773	FamPlan/Results/Demographic Events\Births
		Abortions	Abortions		0.26606		300294	299566	299412	LiST/Health status, mortality and economic status/Abortions
		Miscarriage	Miscarriage	LiST	0.13		146727	145941	145419	LiST/Health status, mortality and economic status/Abortions
		Newborns	Newborns	=Births			681648	677115	673773
		Children < 1	Children < 1	=Births			681648	677115	673773
		Children under 5	Population aged 0-4	UN Pop Division/LiST			3389537	3360232	3335035	DemProj/Demographic Data
Int# in LiST	Int#	EPIDEMIOLOGICAL DATA	Name in Spectrum Download	Target Population	% Requiring Intervention	Note	No. Requiring Intervention 2019	No. Requiring Intervention 2020	No. Requiring Intervention 2021	LiST Data Table
1	2	FP - Condoms	FP - Condoms	Married WRA	0	% of Women Using	0	0	0	FamPlan/Goal: CPR and FamPlan/Proximate Determinants: Method Mix
2	6	FP - Female Sterilization	FP - Female Sterilization	Married WRA	0	% of Women Using	0	0	0	FamPlan/Goal: CPR and FamPlan/Proximate Determinants: Method Mix			Input cells
3	7	FP - Male Sterilization	FP - Male Sterilization	Married WRA	0	% of Women Using	0	0	0	FamPlan/Goal: CPR and FamPlan/Proximate Determinants: Method Mix
4	3	FP - Injectables	FP - Injectables	Married WRA	0	% of Women Using	0	0	0	FamPlan/Goal: CPR and FamPlan/Proximate Determinants: Method Mix
5	4	FP - Implants	FP - Implants	Married WRA	0	% of Women Using	0	0	0	FamPlan/Goal: CPR and FamPlan/Proximate Determinants: Method Mix
6	5	FP - IUD	FP - IUD	Married WRA	0.043685	% of Women Using	217959	219479	220752	FamPlan/Goal: CPR and FamPlan/Proximate Determinants: Method Mix
7	1	FP - Pills	FP - Pills	Married WRA	0.503418	% of Women Using	2.51172e+06	2.52923e+06	2.54391e+06	FamPlan/Goal: CPR and FamPlan/Proximate Determinants: Method Mix
8	8	FP - Traditional Methods	FP - Traditional Methods	Married WRA	0.110253	% of Women Using	550087	553923	557136	FamPlan/Goal: CPR and FamPlan/Proximate Determinants: Method Mix
9	68	Folic acid supplementation/fortification	Folic acid supplementation/fortification	Women of Reproductive Age (aged15-49)	1		9539840	9606364	9662087
10	34	Safe abortion services	Safe abortion services	Abortions	1	All abortions	300294	299566	299412
11	35	Post abortion case management	Post abortion case management	Abortions	0.2635	1% of safe abortions, 40% of unsafe	79127.5	78935.6	78895.1	65% of abortions are unsafe (FamPlan Impact Rates)
12	38	Ectopic pregnancy case management	Ectopic pregnancy case management	Pregnancies	0.01	2% incidence, 50% requiring treatment	11286.7	11226.2	11186	Estimate, no data in LiST
13	72	Blanket iron supplementation/fortification	Blanket iron supplementation/fortification	Women of Reproductive Age (aged15-49)	1	All women of rep. age	9539840	9606364	9662087
14	9	Antenatal care (at least 1 visit)	Antenatal care (at least 1 visit)	Pregnancies	1	All pregnant women	1128669	1122622	1118604
15	10	Antenatal care (at least 4 visits)	Antenatal care (at least 4 visits)	Pregnancies	1	All pregnant women	1128669	1122622	1118604
16	11	TT - Tetanus toxoid vaccination	TT - Tetanus toxoid vaccination	Pregnancies	1	All pregnant women	1128669	1122622	1118604
17	12	IPTp - Intermittent preventive treatment of malaria during pregnancy	Percent of women exposed to falciparum	Pregnancies	0	Women exposed to falciparum	0	0	0	LiST/Health status, mortality and economic status/Baseline maternal health status: Percent of women exposed to falciparum
18	13	Syphilis detection and treatment	Syphilis detection and treatment	Pregnancies	1	All pregnant women	1128669	1122622	1118604	No data in LiSt
19	14	Calcium supplementation	Calcium supplementation	Pregnancies	1	Women with low calcium levels	1128669	1122622	1118604	No data in LiSt
20	15	Iron supplementation in pregnancy	Iron supplementation in pregnancy	Pregnancies	1	All pregnant women	1128669	1122622	1118604
21	16	Multiple micronutrient supplementation in pregnancy	Multiple micronutrient supplementation in pregnancy	Pregnancies	1		1128669	1122622	1118604
22	17	Balanced energy supplementation	Percent of women with low BMI (<18.5, WRA)	Pregnancies	0.052	Women with low BMI (<18.5, WRA)	58690.8	58376.3	58167.4	LiST/Health status, mortality and economic status/Baseline maternal health status: Percent of women with low BMI (<18.5, WRA)
23	18	Hypertensive disorder case management	Hypertensive disorder case management	Pregnancies	0.05		56433.5	56131.1	55930.2
24	19	Diabetes case management	Diabetes case management	Pregnancies	0.089	LiST global estimate	100452	99913.4	99555.8	LiST global estimate
25	20	Malaria case management	Percent of women exposed to falciparum	Pregnancies	0.022	Women exposed to falciparum	24830.7	24697.7	24609.3	LiST/Health status, mortality and economic status/Baseline maternal health status: Percent of women exposed to falciparum
26	21	MgSO4 management of pre-eclampsia	MgSO4 management of pre-eclampsia	Pregnancies	0.0025		2821.67	2806.55	2796.51
27	22	Health Facility Delivery	Health Facility Delivery	Births	1	All births	681648	677115	673773
28	23	Clean birth environment	Clean birth environment	Births	1	All births	681648	677115	673773
29	39	Immediate drying and additional stimulation	Immediate drying and additional stimulation	Births	1	CPR x % Method Mix	681648	677115	673773
30	40	Thermal protection	Thermal protection	Births	0.0667	% Pre-term	45465.9	45163.6	44940.7	LiST/Health status, mortality and economic status/Baseline child health status: Pre-term
31	41	Clean cord care	Clean cord care	Births	1	All newborns	681648	677115	673773
32	24	Manual removal of placenta	Manual removal of placenta	Births	0.02		13633	13542.3	13475.5	Estimate, no data in LiST
33	25	MgSO4 management of eclampsia	Parenteral administration of anti-convulsants	Births	0.0025		1704.12	1692.79	1684.43	Estimate, no data in LiST
34	26	Antibiotics for preterm or prolonged PROM	Antibiotics for preterm or prolonged PROM	Births	0.0667	Pre-term	45465.9	45163.6	44940.7
35	27	Parenteral administration of antibiotics	Parenteral administration of antibiotics	Births	0.1	???	68164.8	67711.5	67377.3
36	28	Assisted vaginal delivery	Assisted vaginal delivery	Births	0.1		68164.8	67711.5	67377.3	Estimate, no data in LiST
37	42	Neonatal resuscitation	Neonatal resuscitation	Births	0.05		34082.4	33855.8	33688.7
38	29	Parenteral administration of uterotonics	Parenteral administration of uterotonics	Births	1	All deliveries	681648	677115	673773
39	30	Removal of retained products of conception	Removal of retained products of conception	Births	0.01		6816.48	6771.15	6737.73	Estimate, no data in LiST
[truncated: 48 more rows]

## Sheet: 2. COVID Impact on Coverage
			Covid-19 Impact on Coverage
[truncated: 89 more rows]

## Sheet: 2a. Coverage General Recovery
			Coverage Expected for 2021 Assuming General Recovery
[truncated: 90 more rows]

## Sheet: 3. Mitigation Impact on Coverag
Impact of Mitigation Strategies on Intervention Coverage and Risk of Infection
[truncated: 19 more rows]
[truncated: 309 more columns]

[truncated: 30 more sheets: 4. Coverage Review, LIST Instructions, Sheet7, Sheet8, Sheet9, Sheet6, Input into FamPlan - WITHOUT M., Input into LiST Mod.-WITHOUT M., LiST Outputs - WITHOUT M., Input into FamPlan - Gen. Recov, Input into LiST Mod. - Gen. Rec, LiST Outputs - Gen. Recov, Input into FamPlan WITH M., Input into LiST Module WITH M., Sheet5, Sheet4, LiST Outputs WITH M., Dem +Epi Data Updated, Coverage Review Updated, 5. Lives Lost Due to Disruption …]
